# Supplementary material for: (E)-2-[(2-Hydr­oxy-5-nitro­phen­yl)iminiometh­yl]-4-nitro­phenolate
Source: Acta Crystallogr Sect E Struct Rep Online. 2009 Jan 14;65(Pt 2):o291–2. doi: 10.1107/S1600536809000543 (PMC2968345; doi:10.1107/S1600536809000543)
Supplement: Supplementary file 2 [file e-65-0o291-Isup2.hkl]

# 
# h,k,l, Fc-squared, Fo-squared, sigma(Fo-squared) and status flag 
# 
data_I
_shelx_title ' HIJJI72A in P2(1)/c' 
_shelx_refln_list_code          4 
_shelx_F_calc_maximum      203.72 
_exptl_crystal_F_000       624.00 
_reflns_d_resolution_high  0.8050 
 
loop_ 
 _symmetry_equiv_pos_as_xyz 
 'x, y, z' 
 '-x, y+1/2, -z+1/2' 
 '-x, -y, -z' 
 'x, -y-1/2, z-1/2' 
 
_cell_length_a     7.9649 
_cell_length_b     8.6110 
_cell_length_c    19.1190 
_cell_angle_alpha  90.000 
_cell_angle_beta   98.433 
_cell_angle_gamma  90.000 
 
_shelx_F_squared_multiplier     1.000 
 
loop_ 
 _refln_index_h 
 _refln_index_k 
 _refln_index_l 
 _refln_F_squared_calc 
 _refln_F_squared_meas 
 _refln_F_squared_sigma 
 _refln_observed_status 
   1   0   0      166.48      173.29      2.03 o 
   2   0   0     1529.95     1534.44     24.76 o 
   3   0   0       20.76       23.60      1.27 o 
   4   0   0      187.86      194.04      2.24 o 
   5   0   0     1114.68     1103.45      9.33 o 
   6   0   0      711.69      673.27      5.55 o 
   7   0   0        2.05        0.69      1.58 o 
   8   0   0       12.41        7.71      4.46 o 
   1   1   0      476.61      485.43      3.81 o 
   2   1   0      846.45      922.45      7.30 o 
   3   1   0       99.83       93.09      1.79 o 
   4   1   0      680.91      671.22      7.67 o 
   5   1   0      309.41      316.00      6.33 o 
   6   1   0      230.49      232.15      3.01 o 
   7   1   0      110.35       99.42      2.83 o 
   8   1   0        0.72        0.44      2.52 o 
   9   1   0        1.64        3.25      4.46 o 
   0   2   0     3879.09     3742.14     32.87 o 
   1   2   0     2733.35     2545.42     98.41 o 
   2   2   0        6.65       12.57      1.72 o 
   3   2   0       16.57       24.76      1.85 o 
   4   2   0        7.75        4.11      1.56 o 
   5   2   0       18.33       17.59      1.49 o 
   6   2   0       16.53       18.57      2.04 o 
   7   2   0        8.20        6.02      2.46 o 
   8   2   0        4.72        4.37      3.07 o 
   9   2   0        9.95       14.61      4.46 o 
   1   3   0      287.19      322.56      6.09 o 
   2   3   0      120.30      104.39      1.99 o 
   3   3   0       74.37       77.87      2.20 o 
   4   3   0      411.94      414.40     10.53 o 
   5   3   0      175.42      182.53      3.19 o 
   6   3   0      119.17      122.31      5.56 o 
   7   3   0       21.14       20.48      2.08 o 
   8   3   0       37.24       43.08      3.68 o 
   9   3   0        7.01        6.09      4.46 o 
   0   4   0     1063.42     1114.00     17.25 o 
   1   4   0      424.47      524.56      5.40 o 
   2   4   0       10.41       16.01      1.29 o 
   3   4   0       87.29       81.31      1.66 o 
   4   4   0      238.34      245.38      4.34 o 
   5   4   0      360.11      374.58      5.46 o 
   6   4   0      139.70      148.91      4.87 o 
   7   4   0      347.51      357.53      4.87 o 
   8   4   0       12.40       14.20      6.09 o 
   9   4   0        1.21        3.65      4.06 o 
   1   5   0      326.64      323.27      5.60 o 
   2   5   0        0.21        7.07      1.95 o 
   3   5   0      191.13      189.85      3.48 o 
   4   5   0      210.69      206.67      4.19 o 
   5   5   0       43.00       36.32      2.36 o 
   6   5   0       11.78       10.58      2.31 o 
   7   5   0       30.97       31.06      3.55 o 
   8   5   0       11.23        9.83      2.54 o 
   0   6   0        9.23       10.15      2.43 o 
   1   6   0      164.81      192.82      3.73 o 
   2   6   0      251.73      261.72      4.46 o 
   3   6   0       23.15       24.75      2.77 o 
   4   6   0       71.61       54.79      4.87 o 
   5   6   0      296.73      297.38     12.58 o 
   6   6   0        4.04        5.06      3.75 o 
   7   6   0        6.57        8.01      1.83 o 
   8   6   0        0.12        2.43      2.84 o 
   1   7   0       41.08       38.61      2.26 o 
   2   7   0       61.59       61.01      1.92 o 
   3   7   0        0.67        0.94      1.60 o 
   4   7   0        0.13       -0.12      1.72 o 
   5   7   0        0.07       -0.40      0.40 o 
   6   7   0        6.56        6.90      2.60 o 
   7   7   0        1.64        1.22      2.03 o 
   0   8   0       53.31       49.95      3.45 o 
   1   8   0       15.15       12.50      1.84 o 
   2   8   0        0.31        0.00      1.43 o 
   3   8   0        1.49        1.29      1.51 o 
   4   8   0        0.81        0.00      2.03 o 
   5   8   0        4.47        2.84      2.84 o 
   6   8   0        0.08       -1.22      3.25 o 
   1   9   0      218.60      204.65      5.77 o 
   2   9   0       63.78       64.08      2.32 o 
   3   9   0        0.01        0.66      2.24 o 
   4   9   0       58.10       59.66      3.25 o 
   0  10   0       21.67       15.83      2.43 o 
   1  10   0       10.31       13.19      1.72 o 
  -9   1   1        2.50        3.65      4.06 o 
  -8   1   1        3.79        2.40      2.09 o 
  -7   1   1        7.16        7.66      2.42 o 
  -6   1   1       69.41       76.32      2.02 o 
  -5   1   1        4.60        4.61      1.13 o 
  -4   1   1     1125.54     1117.03      8.20 o 
  -3   1   1      214.59      184.02      1.63 o 
  -2   1   1      973.87     1121.71      8.12 o 
  -1   1   1        1.01        2.84      1.22 o 
   0   1   1      185.80      207.38      2.03 o 
   1   1   1     8562.08     8703.38     67.37 o 
   2   1   1     3370.86     3767.30     51.13 o 
   3   1   1       10.19        9.40      1.08 o 
   4   1   1       96.70      106.45      3.86 o 
   5   1   1        1.03        2.54      1.12 o 
   6   1   1       44.53       42.83      1.61 o 
   7   1   1      262.48      243.96      4.92 o 
   8   1   1        0.16       -0.78      2.88 o 
  -9   2   1        0.86        2.43      6.90 o 
  -8   2   1       12.88       13.34      3.51 o 
  -7   2   1        7.40        4.88      2.24 o 
  -6   2   1        0.13       -0.53      1.25 o 
  -5   2   1       69.10       66.92      2.11 o 
  -4   2   1      553.74      582.57      3.98 o 
  -3   2   1      129.32      113.86      2.32 o 
  -2   2   1      166.38      193.81      4.69 o 
  -1   2   1     2852.64     2946.06     50.73 o 
   0   2   1      578.79      629.33      6.63 o 
   1   2   1     1346.00     1498.32      9.33 o 
   2   2   1      101.09      115.64      2.24 o 
   3   2   1      389.39      400.03      3.99 o 
   4   2   1      129.51      102.94      2.64 o 
   5   2   1       12.24       14.08      1.42 o 
   6   2   1        0.07       -0.48      1.10 o 
   7   2   1        0.40       -0.02      0.40 o 
   8   2   1        1.07        2.03      2.11 o 
   9   2   1        0.16        1.22      4.87 o 
  -9   3   1        2.97        2.84      4.46 o 
  -8   3   1       31.47       32.87      6.49 o 
  -7   3   1       12.83       10.77      2.55 o 
  -6   3   1       72.56       70.41      4.10 o 
  -5   3   1        0.60        0.25      1.71 o 
  -4   3   1      321.66      303.76      6.21 o 
  -3   3   1      179.50      176.60      2.45 o 
  -2   3   1      462.74      481.66      3.62 o 
  -1   3   1      728.39      870.35     13.24 o 
   0   3   1      915.36      938.07     13.80 o 
   1   3   1       94.12      124.99      4.06 o 
   2   3   1       98.58      102.40      1.75 o 
   3   3   1     1572.46     1655.35      6.63 o 
   4   3   1       13.59       13.88      1.68 o 
   5   3   1        0.12       -0.19      1.25 o 
   6   3   1       29.32       25.05      2.19 o 
   7   3   1       34.95       34.61      2.17 o 
   8   3   1       86.96       95.84      4.18 o 
   9   3   1       27.13       27.60      4.06 o 
  -9   4   1        1.89        2.43      4.46 o 
  -8   4   1        8.79        9.33      5.28 o 
  -7   4   1      119.06      122.43      3.29 o 
  -6   4   1      200.12      204.14      8.42 o 
  -5   4   1      374.06      376.74      9.13 o 
  -4   4   1      519.96      545.83      9.66 o 
  -3   4   1      165.09      168.64      3.16 o 
  -2   4   1       53.64       52.51      1.57 o 
  -1   4   1      892.23      973.17      7.67 o 
   0   4   1     1255.23     1446.31      5.69 o 
   1   4   1        5.93        8.35      1.20 o 
   2   4   1      162.60      187.80      3.79 o 
   3   4   1      497.72      499.41      3.68 o 
   4   4   1       49.58       53.68      2.17 o 
   5   4   1       68.59       65.25      2.70 o 
   6   4   1        2.43        2.72      2.32 o 
   7   4   1      184.54      179.47      3.61 o 
   8   4   1       13.34       13.39      5.68 o 
  -8   5   1        1.35        3.40      2.24 o 
  -7   5   1      127.17      121.36      4.42 o 
  -6   5   1       27.70       26.10      2.35 o 
  -5   5   1      179.22      173.03      4.19 o 
  -4   5   1       12.24       12.87      1.76 o 
  -3   5   1        2.72        2.52      1.42 o 
  -2   5   1        0.00        1.86      1.76 o 
  -1   5   1     1531.71     1564.70     30.23 o 
   0   5   1      148.81      178.65      3.34 o 
   1   5   1      103.36      109.68      2.18 o 
   2   5   1      417.93      430.14      5.14 o 
   3   5   1       30.32       38.61      5.07 o 
   4   5   1        9.57       12.54      2.45 o 
   5   5   1      272.38      253.88      9.72 o 
   6   5   1      496.18      502.21     10.19 o 
   7   5   1        4.02        2.12      3.55 o 
   8   5   1        4.14        3.88      2.40 o 
  -8   6   1        0.48        0.41      3.25 o 
  -7   6   1        8.43        7.58      1.64 o 
  -6   6   1       12.40       11.71      2.63 o 
  -5   6   1        5.91        5.65      3.30 o 
  -4   6   1      382.06      396.08      8.32 o 
  -3   6   1      144.64      142.50      3.28 o 
  -2   6   1        1.02        1.79      2.37 o 
  -1   6   1       61.91       62.48      2.71 o 
   0   6   1       64.83       44.24      3.25 o 
   1   6   1       48.34       60.33      3.09 o 
   2   6   1      315.32      326.75      6.59 o 
   3   6   1       88.77       82.68      3.87 o 
   4   6   1        9.30        3.25      7.71 o 
   5   6   1       29.99       28.59      3.29 o 
   6   6   1       69.52       66.15      4.87 o 
   7   6   1        0.50        0.63      2.24 o 
  -7   7   1        0.01        0.16      0.41 o 
  -6   7   1        1.84        2.38      1.74 o 
  -5   7   1       20.17       23.27      2.29 o 
  -4   7   1      123.28      123.75      7.51 o 
  -3   7   1      200.31      215.66      5.30 o 
  -2   7   1        1.83        1.08      0.64 o 
  -1   7   1       16.72       13.74      1.80 o 
   0   7   1       25.08       31.38      1.92 o 
   1   7   1       34.86       30.46      2.20 o 
   2   7   1        0.05        0.65      0.94 o 
   3   7   1       10.06        7.44      3.26 o 
   4   7   1       35.33       30.04      3.44 o 
   5   7   1        3.10        2.43      2.82 o 
   6   7   1       25.97       24.72      3.07 o 
   7   7   1        8.42       11.71      2.09 o 
  -6   8   1       14.80       20.29      2.84 o 
  -5   8   1        5.48        6.90      3.25 o 
  -4   8   1       70.38       71.02      4.46 o 
  -3   8   1       30.44       37.05      2.18 o 
  -2   8   1       23.92       21.64      2.32 o 
  -1   8   1       19.60       19.59      1.96 o 
   0   8   1        0.21        1.62      1.29 o 
   1   8   1      147.86      122.84      4.08 o 
   2   8   1       15.15       12.68      2.27 o 
   3   8   1       13.88       14.02      2.52 o 
   4   8   1        4.47        4.46      3.65 o 
   5   8   1        0.05       -1.22      2.43 o 
   6   8   1        1.77        2.43      2.43 o 
  -3   9   1        5.85        7.30      3.65 o 
  -2   9   1        3.59        5.87      1.85 o 
  -1   9   1       26.45       25.85      2.02 o 
   0   9   1       60.74       55.69      2.41 o 
   1   9   1       31.90       37.78      2.26 o 
   2   9   1        0.38        0.61      3.36 o 
   3   9   1        3.01        4.46      3.65 o 
   4   9   1        3.52        3.25      2.84 o 
  -2  10   1        0.06        1.62      1.62 o 
  -1  10   1        0.73        1.62      1.62 o 
   0  10   1        2.82        4.26      1.72 o 
   1  10   1        1.14        2.03      2.03 o 
  -8   0   2        3.82        1.72      2.31 o 
  -7   0   2       99.57       90.57      4.48 o 
  -6   0   2      651.95      652.26     12.74 o 
  -5   0   2     2500.07     2610.38     11.21 o 
  -4   0   2     1351.50     1352.05     14.12 o 
  -3   0   2     1705.74     1784.72     10.78 o 
  -2   0   2      888.78      933.81      6.90 o 
  -1   0   2     3434.07     2947.53     42.61 o 
   1   0   2     2622.84     2320.93     25.57 o 
   2   0   2     1675.89     1716.25     27.19 o 
   3   0   2        2.65        0.41      1.21 o 
   4   0   2      269.78      289.97      3.00 o 
   5   0   2      122.35      113.23      3.65 o 
   6   0   2      151.26      147.67      3.17 o 
   7   0   2        8.78        7.05      2.82 o 
   8   0   2      112.15      114.85      6.49 o 
   9   0   2        0.01       -1.62      4.06 o 
  -9   1   2        0.02        1.22      4.87 o 
  -8   1   2        3.12        0.76      1.50 o 
  -7   1   2       11.92       10.81      2.14 o 
  -6   1   2      256.10      259.01      5.86 o 
  -5   1   2      488.09      468.02     11.41 o 
  -4   1   2      761.56      768.42      6.88 o 
  -3   1   2      200.29      219.54      1.78 o 
  -2   1   2     2010.59     1983.85     32.06 o 
  -1   1   2     6555.54     6996.42     25.94 o 
   0   1   2       16.32       26.07      2.03 o 
   1   1   2       14.78        7.30      1.62 o 
   2   1   2    41502.60    40582.79    160.30 o 
   3   1   2       41.03       46.16      1.13 o 
   4   1   2       13.44       17.68      1.13 o 
   5   1   2       37.37       40.98      1.47 o 
   6   1   2        0.04        1.08      1.31 o 
   7   1   2      166.89      160.06      3.70 o 
   8   1   2       45.58       44.16      4.10 o 
   9   1   2        0.07       -1.22      4.06 o 
  -9   2   2       15.85       12.17      4.06 o 
  -8   2   2        4.14        4.98      2.41 o 
  -7   2   2       36.13       30.74      2.12 o 
  -6   2   2        4.15        8.31      2.81 o 
  -5   2   2       26.28       25.94      2.00 o 
  -4   2   2      217.46      250.93      3.32 o 
  -3   2   2      503.24      489.24      4.93 o 
  -2   2   2     1867.78     2006.23     12.19 o 
  -1   2   2      456.24      501.56      1.83 o 
   0   2   2     3369.05     3653.67     41.80 o 
   1   2   2     4802.33     5177.15     61.69 o 
   2   2   2      241.32      230.81      9.13 o 
   3   2   2     1085.37     1149.37      4.47 o 
   4   2   2      115.65      100.82      2.69 o 
   5   2   2       43.10       38.63      1.76 o 
   6   2   2       13.03       13.45      1.82 o 
   7   2   2       26.35       28.11      2.20 o 
   8   2   2       55.79       54.34      3.21 o 
   9   2   2       14.56       13.39      5.28 o 
  -9   3   2        4.22        4.46      4.06 o 
  -8   3   2        0.00        1.62      5.68 o 
  -7   3   2        0.51        1.77      1.97 o 
  -6   3   2        6.20        6.49      2.64 o 
  -5   3   2        0.63        0.15      0.75 o 
  -4   3   2       10.19        9.23      1.72 o 
  -3   3   2       77.83       79.35      2.00 o 
  -2   3   2     1462.78     1439.66      8.08 o 
  -1   3   2      531.25      649.45      9.67 o 
   0   3   2       51.75       65.48      1.83 o 
   1   3   2       67.77       84.41      3.25 o 
   2   3   2      443.04      445.65      6.91 o 
   3   3   2      151.90      149.38     10.75 o 
   4   3   2        9.16        8.92      1.56 o 
   5   3   2        2.39        4.03      1.81 o 
   6   3   2      113.21      112.75      2.51 o 
   7   3   2      209.90      231.47      3.46 o 
   8   3   2       25.28       31.10      3.98 o 
   9   3   2       38.48       46.26      4.06 o 
  -8   4   2        0.78       -1.62      5.68 o 
  -7   4   2       14.90       12.10      2.38 o 
  -6   4   2      559.73      517.36      8.53 o 
  -5   4   2      105.41      126.96      6.29 o 
  -4   4   2      215.55      251.15      9.39 o 
  -3   4   2      127.89      121.31      2.27 o 
  -2   4   2      125.01      124.60      2.17 o 
  -1   4   2      481.04      500.49      9.88 o 
   0   4   2     1268.92     1568.34     15.93 o 
   1   4   2       17.19       23.35      1.28 o 
   2   4   2     1002.23     1092.88      4.61 o 
   3   4   2      475.74      508.25      8.95 o 
   4   4   2       31.95       32.22      2.35 o 
   5   4   2       41.87       36.19      2.45 o 
   6   4   2      333.13      313.35      5.16 o 
   7   4   2       39.63       41.62      3.04 o 
   8   4   2       25.67       31.69      3.44 o 
  -8   5   2        0.17       -0.21      2.32 o 
  -7   5   2        0.24        1.37      4.73 o 
  -6   5   2       39.32       36.87      2.37 o 
  -5   5   2     1007.31      958.81      9.94 o 
  -4   5   2       31.62       32.95      2.17 o 
  -3   5   2       40.90       41.71      1.84 o 
  -2   5   2      237.38      225.61      6.85 o 
  -1   5   2       82.26       81.77      3.68 o 
   0   5   2     1369.96     1429.76     52.15 o 
   1   5   2     2149.24     2406.88     10.61 o 
   2   5   2       36.11       45.81      2.14 o 
   3   5   2      112.73      120.10      6.70 o 
   4   5   2       12.25        8.85      2.19 o 
   5   5   2       29.58       26.08      2.26 o 
   6   5   2       23.05       23.06      2.44 o 
   7   5   2       11.04        7.39      3.23 o 
   8   5   2        2.10        2.14      2.94 o 
  -8   6   2        0.23        1.22      1.22 o 
  -7   6   2       48.85       51.59      2.04 o 
  -6   6   2        4.29        5.24      2.03 o 
  -5   6   2       17.41       18.47      2.67 o 
  -4   6   2        0.49        2.95      2.93 o 
  -3   6   2       22.85       23.81      1.69 o 
  -2   6   2        4.44        2.74      2.70 o 
  -1   6   2        2.00        1.45      1.65 o 
   0   6   2       14.08       15.42      2.84 o 
   1   6   2      207.04      216.31      5.28 o 
   2   6   2       30.00       30.17      3.45 o 
   3   6   2       25.08       18.24      3.73 o 
   4   6   2        4.46        3.84      2.83 o 
   5   6   2       13.72       12.20      3.00 o 
   6   6   2        0.36        1.62      2.84 o 
   7   6   2        1.17        0.48      1.24 o 
  -7   7   2        3.62        4.70      1.65 o 
  -6   7   2       11.24       12.84      1.91 o 
  -5   7   2       56.38       62.20      2.51 o 
  -4   7   2       25.07       20.76      2.54 o 
  -3   7   2      189.70      199.71      2.74 o 
  -2   7   2       77.92       75.30      1.82 o 
  -1   7   2       16.19       13.84      1.68 o 
   0   7   2       39.25       41.27      1.83 o 
   1   7   2        6.14        8.05      1.87 o 
   2   7   2       17.06       19.45      2.17 o 
   3   7   2       23.99       29.60      3.04 o 
   4   7   2       27.33       23.24      3.30 o 
   5   7   2        0.76        2.03      2.84 o 
   6   7   2        0.72        2.64      3.81 o 
   7   7   2        3.25        6.09      3.65 o 
  -6   8   2       44.77       64.53      3.65 o 
  -5   8   2        5.76        7.58      2.14 o 
  -4   8   2      153.40      186.73      5.88 o 
  -3   8   2        0.21        0.83      1.33 o 
  -2   8   2       29.80       32.64      1.50 o 
  -1   8   2        0.43        0.34      1.22 o 
   0   8   2      156.44      137.08      5.62 o 
   1   8   2      111.55       98.43      3.50 o 
   2   8   2        4.66        0.62      2.34 o 
   3   8   2       46.24       43.59      2.81 o 
   4   8   2       15.97       12.58      4.06 o 
   5   8   2        0.40       -1.22      3.25 o 
   6   8   2        0.02        0.41      4.06 o 
  -3   9   2       88.38       84.82      4.46 o 
  -2   9   2       19.95       17.76      2.24 o 
  -1   9   2        8.98        7.26      2.18 o 
   0   9   2       23.14       23.76      2.58 o 
   1   9   2       50.58       51.22      2.32 o 
   2   9   2        4.75        4.82      1.71 o 
   3   9   2        1.30        0.81      4.46 o 
   4   9   2        0.00       -0.41     29.22 o 
  -1  10   2       12.43       10.96      2.43 o 
   0  10   2        0.79        1.22      1.62 o 
   1  10   2       14.72       18.67      2.43 o 
  -8   1   3        2.73        1.91      4.15 o 
  -7   1   3        0.52       -0.07      2.03 o 
  -6   1   3       31.05       27.55      2.34 o 
  -5   1   3       30.37       35.05      1.56 o 
  -4   1   3        4.98        6.02      1.03 o 
  -3   1   3     1232.60     1411.28     12.64 o 
  -2   1   3       29.54       32.45      1.43 o 
  -1   1   3     1744.19     1703.92     19.39 o 
   0   1   3      573.80      477.44      4.67 o 
   1   1   3    15679.44    15011.17     81.57 o 
   2   1   3    16230.06    16423.85    343.33 o 
   3   1   3        0.19        0.80      0.57 o 
   4   1   3       70.70       74.69      1.50 o 
   5   1   3       15.83       14.82      1.31 o 
   6   1   3       12.37       11.54      1.43 o 
   7   1   3        4.69        4.11      1.80 o 
   8   1   3       39.34       39.59      6.49 o 
   9   1   3        1.42        1.62      2.84 o 
  -9   2   3       12.90       12.99      4.06 o 
  -8   2   3        0.38        0.66      2.63 o 
  -7   2   3        1.04        2.32      2.06 o 
  -6   2   3        2.65        2.63      1.86 o 
  -5   2   3       11.96       11.19      1.76 o 
  -4   2   3     1064.98     1213.04     18.56 o 
  -3   2   3      301.39      334.04      4.82 o 
  -2   2   3      310.24      333.35      4.35 o 
  -1   2   3       42.63       51.30      2.43 o 
   0   2   3       81.24       85.44      1.43 o 
   1   2   3      693.83      707.29     10.75 o 
   2   2   3     1392.69     1432.59     26.18 o 
   3   2   3      852.76      876.94      7.26 o 
   4   2   3      526.54      575.02      8.74 o 
   5   2   3       93.52       92.36      1.99 o 
   6   2   3       18.23       16.71      1.76 o 
   7   2   3        4.10        4.11      2.54 o 
   8   2   3       11.03       12.47      2.75 o 
  -9   3   3       22.72       18.26      4.06 o 
  -8   3   3        5.02        5.28      5.68 o 
  -7   3   3       27.83       24.44      2.97 o 
  -6   3   3        0.00        1.53      2.62 o 
  -5   3   3       18.13       18.14      2.06 o 
  -4   3   3       14.46       13.88      1.72 o 
  -3   3   3       91.81      104.02      2.09 o 
  -2   3   3        3.74        6.21      1.08 o 
  -1   3   3     2414.78     2544.08     15.02 o 
   0   3   3       16.08       14.13      0.84 o 
   1   3   3        0.50        2.03      0.81 o 
   2   3   3      726.82      770.92      4.78 o 
   3   3   3        8.27        8.34      1.56 o 
   4   3   3        5.77        4.94      1.34 o 
   5   3   3      127.17      129.97      3.51 o 
   6   3   3      121.25      125.01      2.30 o 
   7   3   3      101.61      111.80      2.62 o 
   8   3   3       41.56       40.78      2.92 o 
  -9   4   3       57.54       68.18      4.06 o 
  -8   4   3        0.11       -1.22      4.06 o 
  -7   4   3        9.00        6.33      2.29 o 
  -6   4   3       85.61       86.53      3.14 o 
  -5   4   3      770.98      779.94     20.29 o 
  -4   4   3      466.65      506.95      6.74 o 
  -3   4   3       74.31       71.57      1.94 o 
  -2   4   3       68.72       92.95      2.11 o 
  -1   4   3       19.11       23.50      1.41 o 
   0   4   3      693.46      791.58      5.16 o 
   1   4   3      671.33      836.74      5.14 o 
   2   4   3      300.13      280.87      6.51 o 
   3   4   3      212.64      230.87      4.87 o 
   4   4   3       10.09        8.62      1.54 o 
   5   4   3       47.87       44.31      2.45 o 
   6   4   3       27.17       27.03      2.31 o 
   7   4   3       27.94       27.26      2.71 o 
  -8   5   3        2.15        3.21      2.83 o 
  -7   5   3       11.29       10.86      3.13 o 
  -6   5   3      141.30      133.06      4.57 o 
  -5   5   3      446.94      415.57     12.99 o 
  -4   5   3     1204.35     1227.27     19.48 o 
  -3   5   3      542.77      566.65      9.46 o 
  -2   5   3      304.29      298.56      9.06 o 
  -1   5   3      146.16      153.12      5.88 o 
   0   5   3      249.67      234.57      5.68 o 
   1   5   3      195.62      190.41      6.49 o 
   2   5   3       56.83       53.98      3.25 o 
   3   5   3        1.00        2.03      2.84 o 
   4   5   3       15.41       15.83      2.22 o 
   5   5   3       11.67       11.62      2.31 o 
   6   5   3        0.86        0.27      3.91 o 
   7   5   3       40.86       41.41      3.63 o 
   8   5   3        5.67        4.46      1.62 o 
  -8   6   3        1.55        1.40      1.89 o 
  -7   6   3        1.43        3.10      1.89 o 
  -6   6   3        1.87        1.36      1.92 o 
  -5   6   3       95.12       91.62      4.31 o 
  -4   6   3       88.40       97.61      3.51 o 
  -3   6   3      112.32      120.06      2.10 o 
  -2   6   3        3.97        3.73      2.03 o 
  -1   6   3      237.99      247.69      4.73 o 
   0   6   3        1.79        2.84      3.25 o 
   1   6   3      220.41      205.75      5.68 o 
   2   6   3       92.82       79.80      2.40 o 
   3   6   3       42.57       35.40      3.03 o 
   4   6   3        4.68        3.03      3.14 o 
   5   6   3       19.15       16.40      3.41 o 
   6   6   3        0.01       -0.81      1.22 o 
   7   6   3        0.39       -0.23      2.71 o 
  -7   7   3        0.89        1.72      1.65 o 
  -6   7   3       10.92       10.83      2.03 o 
  -5   7   3       65.68       60.16      2.92 o 
  -4   7   3       37.02       36.39      2.63 o 
  -3   7   3       69.46       69.76      1.85 o 
  -2   7   3      124.61      128.45      2.45 o 
  -1   7   3        0.04       -0.48      0.95 o 
   0   7   3       37.09       37.26      1.73 o 
   1   7   3       19.80       18.53      1.65 o 
   2   7   3        0.40        0.50      1.01 o 
   3   7   3       77.82       73.92      3.18 o 
   4   7   3       71.72       69.54      4.91 o 
   5   7   3        1.48        0.41      1.62 o 
   6   7   3        0.07        0.35      1.51 o 
   7   7   3        4.92        3.25      2.43 o 
  -6   8   3        1.74        2.43      2.03 o 
  -5   8   3      149.46      176.93      6.09 o 
  -4   8   3      206.65      224.51      4.09 o 
  -3   8   3        2.66        3.78      2.18 o 
  -2   8   3      292.19      305.15      8.52 o 
  -1   8   3       60.67       64.25      2.14 o 
   0   8   3       66.44       65.07      2.17 o 
   1   8   3       24.52       22.06      2.03 o 
   2   8   3       53.65       49.84      2.53 o 
   3   8   3       70.23       63.07      3.48 o 
   4   8   3        3.09        4.79      2.70 o 
   5   8   3        7.25        8.12      3.25 o 
   6   8   3        6.56        5.68      2.43 o 
  -3   9   3       12.62       12.99      3.25 o 
  -2   9   3        5.66        2.43      4.46 o 
  -1   9   3       29.59       33.78      2.61 o 
   0   9   3       18.67       15.79      1.94 o 
   1   9   3       19.58       16.55      2.64 o 
   2   9   3       10.88        9.64      2.14 o 
   3   9   3        0.01        0.00      4.46 o 
   4   9   3        0.12        1.22      2.84 o 
  -2  10   3        4.32        6.90      2.43 o 
  -1  10   3        0.20        0.41      1.22 o 
   0  10   3       30.71       23.94      2.43 o 
   1  10   3       26.87       27.19      2.43 o 
  -9   0   4        8.15        9.74      4.06 o 
  -8   0   4       31.11       26.78      4.87 o 
  -7   0   4       41.30       37.90      2.59 o 
  -6   0   4       61.68       57.95      2.30 o 
  -5   0   4      216.87      215.39      3.80 o 
  -4   0   4      315.80      318.22      6.52 o 
  -3   0   4     3042.36     3364.55     10.22 o 
  -2   0   4      212.17      184.30      3.07 o 
  -1   0   4      905.04      911.90      7.71 o 
   0   0   4     7258.93     7109.29     61.28 o 
   2   0   4     5192.71     5444.18     56.82 o 
   3   0   4       58.54       56.95      1.85 o 
   4   0   4      473.57      469.78      9.33 o 
   5   0   4       34.17       32.47      2.84 o 
   6   0   4        0.01       -0.68      1.85 o 
   7   0   4       18.12       16.34      2.20 o 
   8   0   4        3.80        1.22      3.25 o 
   9   0   4        2.51        5.28      3.25 o 
  -9   1   4        2.91        1.62      2.43 o 
  -8   1   4       38.38       41.79      3.41 o 
  -7   1   4       47.69       45.11      2.08 o 
  -6   1   4      191.51      182.89      3.77 o 
  -5   1   4      423.71      423.65     23.94 o 
  -4   1   4     1326.42     1456.72     17.46 o 
  -3   1   4      770.96      878.83      5.80 o 
  -2   1   4     5519.14     5642.63     46.63 o 
  -1   1   4      753.58      689.67      7.10 o 
   0   1   4       76.00       76.70      2.84 o 
   1   1   4     4479.64     4405.01     27.97 o 
   2   1   4     1794.50     1737.27     19.45 o 
   3   1   4      427.48      408.26      2.37 o 
   4   1   4       63.30       60.09      2.00 o 
   5   1   4      259.43      252.15      8.83 o 
   6   1   4        4.62        3.86      1.64 o 
   7   1   4        0.80        0.20      1.10 o 
   8   1   4        0.30       -0.28      6.52 o 
   9   1   4        1.69        3.38      2.14 o 
  -9   2   4       52.25       61.69      4.46 o 
  -8   2   4       12.42       13.80      5.68 o 
  -7   2   4        5.72        5.85      2.43 o 
  -6   2   4        0.30        0.19      2.25 o 
  -5   2   4      106.13      129.83      5.37 o 
  -4   2   4        2.80        3.11      1.41 o 
  -3   2   4        5.03        3.17      1.73 o 
  -2   2   4     5663.50     5882.20     85.74 o 
  -1   2   4       23.78       28.71      0.96 o 
   0   2   4      296.48      260.09      5.88 o 
   1   2   4     3377.74     3316.16     16.58 o 
   2   2   4        7.15        9.10      1.16 o 
   3   2   4        4.00        8.19      1.41 o 
   4   2   4     2773.77     2871.83     28.82 o 
   5   2   4       22.85       23.35      1.76 o 
   6   2   4        4.42        3.47      1.93 o 
   7   2   4        0.33       -0.03      0.74 o 
   8   2   4       75.62       74.15      3.58 o 
  -9   3   4        3.22        3.25      3.65 o 
  -8   3   4       30.72       36.12      6.09 o 
  -7   3   4       16.53       16.05      3.18 o 
  -6   3   4        1.20        1.48      1.82 o 
  -5   3   4        0.24        0.70      1.46 o 
  -4   3   4      269.23      278.24      8.20 o 
  -3   3   4     3031.86     3319.87     24.82 o 
  -2   3   4      477.86      499.10      8.59 o 
  -1   3   4        7.59       14.93      1.32 o 
   0   3   4       23.85       27.84      1.04 o 
   1   3   4      361.91      369.37      4.67 o 
   2   3   4     4878.95     5092.45     38.71 o 
   3   3   4       98.50      100.97      2.04 o 
   4   3   4      361.77      352.04      8.37 o 
   5   3   4        3.47        2.87      2.08 o 
   6   3   4        3.34        0.42      1.34 o 
   7   3   4       37.30       40.15      2.24 o 
   8   3   4       50.47       58.12      3.14 o 
  -9   4   4       52.65       52.75      3.86 o 
  -8   4   4        1.85        3.25      2.84 o 
  -7   4   4       30.66       28.79      2.60 o 
  -6   4   4       32.01       34.68      2.69 o 
  -5   4   4        0.69        1.03      2.67 o 
  -4   4   4       79.96       70.67      3.92 o 
  -3   4   4       10.15       11.83      1.57 o 
  -2   4   4      132.41      134.29      2.49 o 
  -1   4   4      306.05      272.65      2.86 o 
   0   4   4     1054.82     1092.20      5.93 o 
   1   4   4      107.24      152.19      3.65 o 
   2   4   4       12.64       12.06      1.43 o 
   3   4   4      292.40      327.50      8.80 o 
   4   4   4        1.38        0.56      1.35 o 
   5   4   4       24.21       26.96      2.35 o 
   6   4   4        3.11        3.80      2.08 o 
   7   4   4       17.95       19.48      3.65 o 
   8   4   4       51.97       55.43      3.44 o 
  -8   5   4       10.80       11.32      1.81 o 
  -7   5   4        5.97        6.27      3.12 o 
  -6   5   4       49.76       49.82      2.81 o 
  -5   5   4       64.31       61.88      2.47 o 
  -4   5   4      834.92      818.63      8.73 o 
  -3   5   4        0.06        1.50      1.46 o 
  -2   5   4       40.08       42.26      1.94 o 
  -1   5   4       31.37       22.50      2.14 o 
   0   5   4       71.63       85.63      4.06 o 
   1   5   4      244.60      235.38      5.48 o 
   2   5   4      158.17      149.16     11.97 o 
   3   5   4        8.56       11.36      2.40 o 
   4   5   4        1.59        0.49      0.82 o 
   5   5   4       15.53       14.98      2.36 o 
   6   5   4       42.67       40.19      2.53 o 
   7   5   4        0.33       -0.81      2.84 o 
   8   5   4        0.49        1.68      3.29 o 
  -8   6   4       15.27       15.83      1.62 o 
  -7   6   4        0.72        1.48      1.39 o 
  -6   6   4        0.90        0.61      0.76 o 
  -5   6   4      140.95      135.04      5.24 o 
  -4   6   4        1.21        1.83      1.92 o 
  -3   6   4      539.61      515.51      7.21 o 
  -2   6   4        2.50        3.08      1.59 o 
  -1   6   4      227.24      230.10      4.68 o 
   0   6   4        2.41        0.41      1.22 o 
   1   6   4      204.92      195.59      4.28 o 
   2   6   4       84.53       93.04      2.53 o 
   3   6   4       75.47       83.61      3.37 o 
   4   6   4        6.61        5.32      2.89 o 
   5   6   4        4.05        1.97      2.77 o 
   6   6   4       58.10       47.08      4.46 o 
   7   6   4        2.31       -0.41      2.03 o 
  -7   7   4        3.73        4.46      2.03 o 
  -6   7   4        0.12        1.39      1.65 o 
  -5   7   4      106.40      107.51      3.51 o 
  -4   7   4        5.73        7.30      2.54 o 
  -3   7   4       57.41       61.85      2.03 o 
  -2   7   4       95.71      104.43      1.96 o 
  -1   7   4       21.10       21.75      1.67 o 
   0   7   4        6.26        4.42      1.82 o 
   1   7   4        6.00        4.65      1.68 o 
   2   7   4       27.49       24.13      1.98 o 
   3   7   4      108.96       86.41      2.76 o 
   4   7   4        0.92       -0.20      2.45 o 
   5   7   4       58.13       47.89      4.46 o 
   6   7   4        3.51        2.71      2.42 o 
  -6   8   4       34.83       30.84      2.03 o 
  -5   8   4      194.05      218.81      7.91 o 
  -4   8   4      133.42      148.73      3.51 o 
  -3   8   4       16.29       14.35      2.15 o 
  -2   8   4       18.74       26.23      1.73 o 
  -1   8   4      166.23      160.47      4.28 o 
   0   8   4      112.17      112.78      2.64 o 
   1   8   4      123.87      121.12      2.78 o 
   2   8   4       12.53       14.21      2.18 o 
   3   8   4        3.54        1.93      2.24 o 
   4   8   4       18.52       21.10      4.06 o 
   5   8   4        9.70        9.74      3.25 o 
  -3   9   4       13.73       13.57      2.14 o 
  -2   9   4        0.40        1.37      1.62 o 
  -1   9   4       24.07       20.45      1.79 o 
   0   9   4        7.68        7.89      1.56 o 
   1   9   4        0.00        1.55      2.24 o 
   2   9   4        2.08        2.64      2.01 o 
   3   9   4        0.02       -0.81      4.06 o 
  -2  10   4        0.00        0.81      4.06 o 
  -1  10   4       11.67        8.52      2.43 o 
   0  10   4       17.03       19.89      2.43 o 
   1  10   4        4.91        4.40      1.65 o 
   2  10   4        1.33        0.00      0.81 o 
  -9   1   5       19.67       19.48      3.65 o 
  -8   1   5       47.21       49.52      3.58 o 
  -7   1   5        5.78        4.28      2.31 o 
  -6   1   5       15.97       15.22      2.16 o 
  -5   1   5        1.57        2.20      1.51 o 
  -4   1   5     2161.91     2493.59     47.15 o 
  -3   1   5      171.25      186.88      2.75 o 
  -2   1   5     1399.68     1432.45      9.04 o 
  -1   1   5      488.34      482.40     19.07 o 
   0   1   5       28.91       39.59      2.23 o 
   1   1   5      725.82      702.61      9.33 o 
   2   1   5     1885.30     1978.29      8.88 o 
   3   1   5        0.13        0.50      0.59 o 
   4   1   5      475.69      471.79      4.44 o 
   5   1   5       11.38        9.43      1.56 o 
   6   1   5       18.45       18.02      1.46 o 
   7   1   5       15.71       15.79      1.73 o 
   8   1   5        0.16        0.29      1.01 o 
   9   1   5        2.56        2.84      2.03 o 
  -9   2   5       68.23       84.82      4.87 o 
  -8   2   5        0.41        0.41     23.94 o 
  -7   2   5        2.42        0.89      4.58 o 
  -6   2   5      157.50      149.77      6.02 o 
  -5   2   5        8.44        3.16      1.81 o 
  -4   2   5      190.91      237.52      5.52 o 
  -3   2   5      171.01      183.77      4.96 o 
  -2   2   5        8.12       11.74      1.19 o 
  -1   2   5        0.27        0.21      0.88 o 
   0   2   5      172.62      167.77      2.74 o 
   1   2   5     5280.49     5512.13     41.86 o 
   2   2   5      602.11      620.50      4.78 o 
   3   2   5     1774.65     1797.55     21.17 o 
   4   2   5      587.55      551.19     13.70 o 
   5   2   5        6.26        6.11      1.96 o 
   6   2   5        6.89        5.44      1.78 o 
   7   2   5       29.43       31.24      1.87 o 
   8   2   5        0.81        0.17      1.78 o 
  -9   3   5       19.29       27.60      3.65 o 
  -8   3   5       51.07       49.11      5.68 o 
  -7   3   5       33.22       32.24      2.86 o 
  -6   3   5       67.30       62.34      3.04 o 
  -5   3   5      283.28      315.20      5.59 o 
  -4   3   5       49.79       52.40      1.95 o 
  -3   3   5      905.94     1021.81     15.38 o 
  -2   3   5     2412.59     2746.65     18.04 o 
  -1   3   5      623.76      580.85      4.56 o 
   0   3   5      868.51      938.66     14.44 o 
   1   3   5       14.43       20.96      0.83 o 
   2   3   5      153.86      160.99      2.17 o 
   3   3   5     2242.77     2292.12      8.16 o 
   4   3   5      102.83       90.09      2.32 o 
   5   3   5      270.66      276.99      6.44 o 
   6   3   5       27.40       26.87      1.86 o 
   7   3   5       19.27       18.64      1.87 o 
   8   3   5       63.74       72.27      6.40 o 
  -9   4   5       25.16       25.88      1.62 o 
  -8   4   5       16.23       16.23      4.46 o 
  -7   4   5        0.21        0.77      1.92 o 
  -6   4   5       32.07       31.12      2.63 o 
  -5   4   5       30.73       25.79      2.80 o 
  -4   4   5        5.76        8.14      1.71 o 
  -3   4   5       27.47       32.14      1.94 o 
  -2   4   5      475.18      522.01      9.44 o 
  -1   4   5      101.99      106.06      2.08 o 
   0   4   5      340.61      336.37      5.66 o 
   1   4   5       41.29       87.47     25.36 o 
   2   4   5       63.72       49.30      1.46 o 
   3   4   5        0.29        1.42      1.52 o 
   4   4   5       65.99       62.73      3.04 o 
   5   4   5       18.14       16.32      2.25 o 
   6   4   5        1.80        2.50      2.23 o 
   7   4   5        0.46        2.43      3.65 o 
   8   4   5        1.63        3.20      3.72 o 
  -8   5   5       57.92       66.06      2.40 o 
  -7   5   5       13.44       15.03      2.87 o 
  -6   5   5        0.17       -0.27      1.34 o 
  -5   5   5       58.07       59.66      2.92 o 
  -4   5   5      132.51      117.67      3.07 o 
  -3   5   5      156.27      143.15      3.75 o 
  -2   5   5       16.79       21.24      2.14 o 
  -1   5   5        1.53        1.32      2.09 o 
   0   5   5       56.01       47.38      2.30 o 
   1   5   5      281.19      296.10      9.62 o 
   2   5   5       49.21       51.74      2.50 o 
   3   5   5        8.30        7.10      3.73 o 
   4   5   5       77.81       75.76      4.46 o 
   5   5   5        5.08        4.89      3.11 o 
   6   5   5       14.90       14.52      2.60 o 
   7   5   5       23.30       20.29      3.65 o 
  -8   6   5       21.98       27.19      2.03 o 
  -7   6   5        3.50        3.97      1.56 o 
  -6   6   5        2.05        1.40      2.06 o 
  -5   6   5       91.86       98.49      2.35 o 
  -4   6   5      760.95      726.01     13.39 o 
  -3   6   5     1305.86     1263.23     14.09 o 
  -2   6   5      669.40      704.34      6.56 o 
  -1   6   5        7.77       10.15      1.96 o 
   0   6   5        5.32        7.30      2.84 o 
   1   6   5        0.06        0.79      1.63 o 
   2   6   5        1.44        1.22      1.29 o 
   3   6   5      418.70      383.73      9.33 o 
   4   6   5       16.58       17.28      2.85 o 
   5   6   5        0.77        1.20      4.15 o 
   6   6   5        6.07        9.33      3.65 o 
   7   6   5        1.59       -0.64      2.21 o 
  -7   7   5        2.23        3.25      1.62 o 
  -6   7   5       11.02       11.58      2.03 o 
  -5   7   5        0.05        1.66      1.41 o 
  -4   7   5       99.10       99.76      4.76 o 
  -3   7   5      973.56      996.82      8.49 o 
  -2   7   5       17.50       23.56      1.52 o 
  -1   7   5        7.49        6.68      1.80 o 
   0   7   5       37.20       40.49      1.89 o 
   1   7   5       26.88       33.71      1.72 o 
   2   7   5      429.74      394.99      7.73 o 
   3   7   5       47.79       45.12      2.57 o 
   4   7   5        0.78        0.68      2.47 o 
   5   7   5       17.63       12.99      3.65 o 
   6   7   5        1.37        0.41      1.62 o 
  -6   8   5        0.18        2.43      1.62 o 
  -5   8   5      133.29      138.79      4.06 o 
  -4   8   5       23.02       26.65      2.33 o 
  -3   8   5       50.51       53.07      2.39 o 
  -2   8   5      133.79      130.65      3.69 o 
  -1   8   5        3.83        4.30      1.56 o 
   0   8   5        0.00        0.16      0.36 o 
   1   8   5       55.49       53.12      1.98 o 
   2   8   5       37.32       38.38      3.39 o 
   3   8   5       17.34       14.69      3.12 o 
   4   8   5       18.00       16.46      2.71 o 
   5   8   5        0.00       -0.71      3.95 o 
  -4   9   5       37.76       36.52      2.03 o 
  -3   9   5       70.41       75.79      2.33 o 
  -2   9   5        0.30        0.54      0.81 o 
  -1   9   5       10.04       12.79      2.01 o 
   0   9   5       22.11       25.11      1.94 o 
   1   9   5        0.23       -0.81      1.81 o 
   2   9   5        8.62        5.68      1.95 o 
   3   9   5        0.25        0.41      1.62 o 
  -2  10   5        0.36        0.41      1.62 o 
  -1  10   5        1.94        3.25      2.03 o 
   0  10   5        4.23        4.87      2.03 o 
   1  10   5        9.67       10.96      1.56 o 
   2  10   5       24.26       28.00      2.43 o 
  -9   0   6        7.64        7.30      3.25 o 
  -8   0   6       37.93       32.87      4.46 o 
  -7   0   6       10.88       11.36      5.28 o 
  -6   0   6        0.63        2.67      2.63 o 
  -5   0   6       43.39       44.60      2.24 o 
  -4   0   6      908.39      989.99      6.70 o 
  -3   0   6      434.48      436.97      8.12 o 
  -2   0   6      160.73      229.13      4.72 o 
  -1   0   6       43.02       36.12      4.06 o 
   0   0   6     6294.70     6089.85     73.45 o 
   1   0   6       37.21       46.26      2.84 o 
   2   0   6      413.41      418.55      3.80 o 
   3   0   6       33.47       34.39      1.95 o 
   4   0   6        8.06       11.25      2.03 o 
   5   0   6       83.02       82.38      3.65 o 
   6   0   6        4.83        2.61      2.37 o 
   7   0   6        4.98        2.37      3.40 o 
   8   0   6        0.00       -2.84      5.28 o 
   9   0   6       19.82       21.91      3.25 o 
  -9   1   6       23.42       17.45      3.65 o 
  -8   1   6        2.76        2.43      5.28 o 
  -7   1   6        1.25        1.98      2.13 o 
  -6   1   6       31.09       31.76      2.86 o 
  -5   1   6       56.86       50.16      2.54 o 
  -4   1   6      505.75      612.55     14.10 o 
  -3   1   6       35.32       35.70      1.17 o 
  -2   1   6      687.29      853.86      5.86 o 
  -1   1   6      162.15      131.15      1.76 o 
   0   1   6      302.55      308.02      4.21 o 
   1   1   6      104.99      109.46      1.36 o 
   2   1   6      181.13      174.56      2.25 o 
   3   1   6     1541.51     1472.24     10.78 o 
   4   1   6      435.35      448.46      6.40 o 
   5   1   6        4.88        7.42      1.54 o 
   6   1   6       63.90       60.59      2.02 o 
   7   1   6       13.41       12.14      1.74 o 
   8   1   6        4.98        4.98      3.00 o 
   9   1   6        6.94        6.49      2.84 o 
  -9   2   6       29.66       28.00      3.65 o 
  -8   2   6        0.93        1.22      4.06 o 
  -7   2   6       16.12       16.62      2.86 o 
  -6   2   6       33.11       34.87      4.44 o 
  -5   2   6       15.99       14.18      2.00 o 
  -4   2   6        6.20        8.90      2.43 o 
  -3   2   6      112.40      131.61      2.12 o 
  -2   2   6     2537.81     2733.80     22.43 o 
  -1   2   6        6.60        6.07      1.02 o 
   0   2   6     1077.98     1014.46     14.61 o 
   1   2   6      272.46      256.87      2.36 o 
   2   2   6       93.36       84.25      3.21 o 
   3   2   6     5857.72     5360.23     46.87 o 
   4   2   6     1652.51     1597.75      9.46 o 
   5   2   6      118.31      106.67      2.21 o 
   6   2   6       18.59       16.04      1.78 o 
   7   2   6       11.29       11.26      1.84 o 
   8   2   6       37.61       36.13      3.29 o 
  -9   3   6        8.55        6.49      3.25 o 
  -8   3   6      215.13      231.32      7.71 o 
  -7   3   6      196.44      197.54      5.28 o 
  -6   3   6        3.55        3.63      1.96 o 
  -5   3   6       11.90       11.75      2.77 o 
  -4   3   6      109.05      135.32      4.86 o 
  -3   3   6      120.66      118.61      2.56 o 
  -2   3   6       36.12       28.39      1.51 o 
  -1   3   6      153.02      122.30      2.11 o 
   0   3   6      742.37      803.40      4.94 o 
   1   3   6        1.52        0.88      0.63 o 
   2   3   6       86.19       81.31      1.80 o 
   3   3   6       66.30       71.26      1.86 o 
   4   3   6       35.12       36.56      1.92 o 
   5   3   6        0.16        0.54      0.72 o 
   6   3   6      166.55      165.59      2.97 o 
   7   3   6        2.94        2.65      1.98 o 
   8   3   6        3.56        4.16      3.22 o 
  -9   4   6       22.78       21.10      2.84 o 
  -8   4   6       22.21       18.26      4.46 o 
  -7   4   6      167.26      171.35      3.87 o 
  -6   4   6       96.10       87.76      2.57 o 
  -5   4   6       14.56       10.58      2.45 o 
  -4   4   6       10.59       11.97      1.85 o 
  -3   4   6        3.97        2.07      1.47 o 
  -2   4   6        0.22        0.47      0.75 o 
  -1   4   6      986.34     1031.65      7.76 o 
   0   4   6       63.86       56.77      2.19 o 
   1   4   6     1232.52     1257.48      7.20 o 
   2   4   6        8.93        4.06      1.77 o 
   3   4   6       61.86       58.32      1.98 o 
   4   4   6       53.74       59.64      3.25 o 
   5   4   6       56.40       51.82      2.15 o 
   6   4   6        2.01        1.73      1.51 o 
   7   4   6       33.60       28.41      4.06 o 
   8   4   6       25.87       35.71      5.68 o 
  -8   5   6       10.11        8.93      3.25 o 
  -7   5   6        0.17        0.10      1.72 o 
  -6   5   6       13.78       10.39      2.77 o 
  -5   5   6       23.75       22.77      2.43 o 
  -4   5   6       86.57       84.13      2.71 o 
  -3   5   6      248.86      252.93      9.49 o 
  -2   5   6        0.10        0.20      1.04 o 
  -1   5   6       57.25       56.21      2.58 o 
   0   5   6       29.74       33.82      2.14 o 
   1   5   6      349.52      347.51      7.78 o 
   2   5   6       23.15       14.79      2.40 o 
   3   5   6        0.16        1.47      3.50 o 
   4   5   6       71.01       62.73      4.02 o 
   5   5   6        8.82        7.19      2.19 o 
   6   5   6        0.25       -1.62      2.84 o 
   7   5   6        2.21        3.25      4.46 o 
  -8   6   6       21.43       22.32      1.62 o 
  -7   6   6        1.42        0.99      1.27 o 
  -6   6   6      107.14      115.12      2.86 o 
  -5   6   6       47.38       49.49      2.16 o 
  -4   6   6      125.57      120.61      2.68 o 
  -3   6   6       42.60       37.44      2.07 o 
  -2   6   6      699.08      713.99      7.93 o 
  -1   6   6       54.92       53.16      2.00 o 
   0   6   6        0.82        0.62      1.05 o 
   1   6   6        0.10        1.65      1.50 o 
   2   6   6       73.13       72.15      3.55 o 
   3   6   6      115.86      102.82      3.56 o 
   4   6   6       46.23       39.81      3.08 o 
   5   6   6        7.86        8.02      2.63 o 
   6   6   6        1.12        1.22      2.43 o 
   7   6   6        2.28        1.48      3.00 o 
  -7   7   6       64.90       89.28      2.84 o 
  -6   7   6        3.66        2.84      2.03 o 
  -5   7   6        1.61        1.46      4.28 o 
  -4   7   6       51.02       48.83      2.14 o 
  -3   7   6      295.14      317.06      5.01 o 
  -2   7   6      467.40      508.88      5.54 o 
  -1   7   6      824.76      773.04     12.89 o 
   0   7   6       51.04       46.33      1.96 o 
   1   7   6       12.00       13.00      1.60 o 
   2   7   6       46.26       43.40      2.63 o 
   3   7   6      154.97      142.88      3.70 o 
   4   7   6       36.69       33.55      2.73 o 
   5   7   6        1.44        2.03      3.25 o 
   6   7   6        1.54        4.06      2.84 o 
  -6   8   6       23.24       28.41      2.03 o 
  -5   8   6        8.03       13.39      2.43 o 
  -4   8   6       56.94       58.89      3.45 o 
  -3   8   6       49.30       43.93      2.71 o 
  -2   8   6      198.94      196.91      6.14 o 
  -1   8   6        0.57        1.66      1.96 o 
   0   8   6        6.13        4.06      1.92 o 
   1   8   6        7.88       11.31      1.78 o 
   2   8   6        0.07        0.66      2.04 o 
   3   8   6        0.31       -0.81      1.22 o 
   4   8   6        0.04        0.14      2.33 o 
   5   8   6        0.60        1.62      2.03 o 
  -4   9   6       21.14       24.35      2.03 o 
  -3   9   6        0.92        0.41      0.97 o 
  -2   9   6       19.40       21.68      1.85 o 
  -1   9   6        3.29        3.04      2.01 o 
   0   9   6       14.18       12.70      2.24 o 
   1   9   6       47.04       42.48      2.54 o 
   2   9   6        0.45        2.76      2.03 o 
   3   9   6        4.38        6.49      3.25 o 
  -2  10   6        2.93        3.25      1.62 o 
  -1  10   6        0.33        0.00      1.22 o 
   0  10   6        1.28        0.81      1.62 o 
   1  10   6        2.60        4.13      1.56 o 
  -9   1   7       25.79       24.35      3.65 o 
  -8   1   7       70.92       63.83      3.58 o 
  -7   1   7       88.69       96.87      3.51 o 
  -6   1   7        1.78        4.26      3.16 o 
  -5   1   7      101.55      106.33      3.41 o 
  -4   1   7       88.77       89.85      1.82 o 
  -3   1   7       49.72       48.89      1.34 o 
  -2   1   7      331.36      384.43      3.88 o 
  -1   1   7     1902.18     1864.57     12.36 o 
   0   1   7     1343.52     1262.34     10.53 o 
   1   1   7        0.13        0.44      0.70 o 
   2   1   7      128.13      128.77      5.96 o 
   3   1   7      245.12      229.64      3.51 o 
   4   1   7       31.10       30.66      2.09 o 
   5   1   7        2.63        2.62      1.38 o 
   6   1   7       45.24       46.47      1.87 o 
   7   1   7        0.24        0.10      1.96 o 
   8   1   7        1.19        1.76      3.79 o 
  -9   2   7       15.32       16.64      3.65 o 
  -8   2   7        1.32        0.81      1.62 o 
  -7   2   7       13.28       13.94      2.73 o 
  -6   2   7       17.38       13.97      2.49 o 
  -5   2   7        8.79        9.45      2.24 o 
  -4   2   7      510.65      525.69      9.34 o 
  -3   2   7     2415.37     2645.02     31.22 o 
  -2   2   7     5483.15     5820.31     28.59 o 
  -1   2   7     3035.69     3139.44     23.97 o 
   0   2   7     1721.17     1687.06      6.22 o 
   1   2   7      138.92      109.94      1.82 o 
   2   2   7      304.46      291.08      3.51 o 
   3   2   7      647.20      579.26     10.35 o 
   4   2   7      935.12      927.25     25.36 o 
   5   2   7       79.78       75.76      2.06 o 
   6   2   7        3.16        2.63      1.89 o 
   7   2   7        4.23        6.11      1.82 o 
   8   2   7        5.85        5.05      3.29 o 
  -9   3   7       90.70       85.22      4.87 o 
  -8   3   7       54.41       63.71      5.68 o 
  -7   3   7       87.08       95.09      3.68 o 
  -6   3   7       72.92       66.87      3.50 o 
  -5   3   7       29.36       30.38      2.97 o 
  -4   3   7     1273.20     1302.34      9.01 o 
  -3   3   7      143.32      200.55      5.74 o 
  -2   3   7       96.64       86.65      2.26 o 
  -1   3   7      125.81      106.46      2.17 o 
   0   3   7      137.84      148.53      2.58 o 
   1   3   7      301.32      275.53      2.69 o 
   2   3   7        4.88        6.97      1.20 o 
   3   3   7      189.87      189.54      6.32 o 
   4   3   7      141.47      137.21      3.38 o 
   5   3   7      243.05      227.95      5.21 o 
   6   3   7       58.39       51.14      1.98 o 
   7   3   7        2.08        2.60      2.63 o 
   8   3   7        0.82       -1.22     17.86 o 
  -9   4   7        0.47        0.00      1.62 o 
  -8   4   7        0.00        0.41     27.60 o 
  -7   4   7       35.30       34.71      3.29 o 
  -6   4   7       41.36       36.39      2.56 o 
  -5   4   7       93.45       98.35      3.13 o 
  -4   4   7        0.58        0.59      1.83 o 
  -3   4   7       40.03       31.80      2.26 o 
  -2   4   7       55.97       43.55      1.94 o 
  -1   4   7       85.91       88.07      2.11 o 
   0   4   7       15.25       22.60      1.95 o 
   1   4   7       28.83       28.91      3.25 o 
   2   4   7       19.99       22.61      2.09 o 
   3   4   7      174.82      191.46      5.81 o 
   4   4   7       14.75       15.12      2.45 o 
   5   4   7       61.46       54.71      2.20 o 
   6   4   7       24.36       22.29      2.11 o 
   7   4   7        2.67        3.65      3.65 o 
  -8   5   7        1.61        2.03      1.62 o 
  -7   5   7        0.01        0.35      1.77 o 
  -6   5   7       11.40       11.15      2.03 o 
  -5   5   7        4.32        2.53      2.77 o 
  -4   5   7        1.09        1.31      1.99 o 
  -3   5   7        0.04        1.60      2.38 o 
  -2   5   7       47.29       52.17      2.71 o 
  -1   5   7       51.35       52.17      2.71 o 
   0   5   7       52.14       50.56      2.43 o 
   1   5   7       50.83       54.23      2.17 o 
   2   5   7       21.36       19.13      1.96 o 
   3   5   7        0.59        3.48      5.73 o 
   4   5   7        4.55        7.15      3.70 o 
   5   5   7       56.44       52.71      2.34 o 
   6   5   7       10.17        6.49      4.46 o 
   7   5   7        0.85        1.62      2.84 o 
  -8   6   7        4.95        6.09      1.62 o 
  -7   6   7        8.80        8.42      1.81 o 
  -6   6   7        7.79        7.54      2.33 o 
  -5   6   7        0.00       -1.20      1.88 o 
  -4   6   7       59.95       55.94      2.16 o 
  -3   6   7      490.79      467.95      4.61 o 
  -2   6   7       59.46       54.20      2.08 o 
  -1   6   7      486.36      502.71      5.27 o 
   0   6   7       30.09       28.93      1.79 o 
   1   6   7        0.61        1.44      1.41 o 
   2   6   7       20.14       18.84      1.82 o 
   3   6   7       40.12       36.28      2.85 o 
   4   6   7      185.49      174.77      4.12 o 
   5   6   7        7.72        6.29      3.30 o 
   6   6   7       12.53       12.17      4.06 o 
   7   6   7        2.30        2.14      2.67 o 
  -7   7   7       16.59       10.96      2.03 o 
  -6   7   7       18.47       15.83      2.43 o 
  -5   7   7        2.89        0.81      2.84 o 
  -4   7   7        0.75        1.84      2.98 o 
  -3   7   7     1235.67     1204.86     15.22 o 
  -2   7   7      217.47      214.79      5.19 o 
  -1   7   7       61.99       59.63      2.71 o 
   0   7   7      267.29      259.13      5.98 o 
   1   7   7       47.92       39.41      1.96 o 
   2   7   7       67.58       61.16      2.88 o 
   3   7   7       15.19       15.96      2.55 o 
   4   7   7        0.77        0.47      2.40 o 
   5   7   7       81.73       76.07      3.65 o 
   6   7   7        0.19        0.81      2.84 o 
  -5   8   7        0.02        0.81      1.62 o 
  -4   8   7       14.22       15.83      2.24 o 
  -3   8   7        5.64        4.67      2.30 o 
  -2   8   7        3.19        2.33      1.71 o 
  -1   8   7      363.17      378.14      8.00 o 
   0   8   7       44.04       42.00      1.96 o 
   1   8   7        0.03       -0.20      2.01 o 
   2   8   7        1.07        2.71      2.54 o 
   3   8   7        0.16        1.62      3.65 o 
   4   8   7       12.40       14.88      2.58 o 
   5   8   7        0.70        0.81      1.22 o 
  -4   9   7       17.57       24.35      2.03 o 
  -3   9   7       10.92       10.27      1.56 o 
  -2   9   7        0.32        0.61      1.15 o 
  -1   9   7       19.32       17.36      1.61 o 
   0   9   7        7.86        8.93      2.84 o 
   1   9   7        0.39        0.85      1.95 o 
   2   9   7        2.28        2.84      2.84 o 
   3   9   7        0.04       -0.41      4.06 o 
  -2  10   7        3.74        2.84      2.43 o 
   1  10   7       47.72       48.29      2.84 o 
  -9   0   8       14.28       16.23      2.84 o 
  -8   0   8        0.11        0.41     18.26 o 
  -7   0   8      436.60      424.90     10.15 o 
  -6   0   8      486.03      521.25     24.96 o 
  -5   0   8       63.56       66.49      2.54 o 
  -4   0   8       20.66       21.45      1.64 o 
  -3   0   8        0.62        2.39      1.27 o 
  -2   0   8       87.41       75.32      3.86 o 
  -1   0   8       28.18       23.43      1.95 o 
   0   0   8     1554.41     1571.94      7.68 o 
   1   0   8      540.70      448.47      5.88 o 
   2   0   8        3.09        2.84      4.06 o 
   3   0   8       77.40       91.31      5.28 o 
   4   0   8      179.65      179.41     16.84 o 
   5   0   8      139.48      124.59      4.87 o 
   6   0   8        0.06       -0.48      1.59 o 
   7   0   8       15.00       14.60      2.50 o 
   8   0   8        4.88        5.68      5.28 o 
  -9   1   8        5.32        2.64      1.72 o 
  -8   1   8      145.34      159.20      4.28 o 
  -7   1   8       87.01       89.32      3.04 o 
  -6   1   8        4.14        4.67      3.44 o 
  -5   1   8       73.60       75.08      3.00 o 
  -4   1   8      514.86      538.79      4.58 o 
  -3   1   8      126.73      113.86      1.82 o 
  -2   1   8       11.97       13.11      1.33 o 
  -1   1   8      151.91      139.14      1.65 o 
   0   1   8      188.92      203.71      2.00 o 
   1   1   8      219.83      218.20      3.48 o 
   2   1   8      208.49      200.16      7.91 o 
   3   1   8       21.45       19.89      2.24 o 
   4   1   8       22.26       19.80      2.14 o 
   5   1   8       36.25       35.92      1.92 o 
   6   1   8       73.68       65.50      2.81 o 
   7   1   8        2.43        0.93      1.54 o 
   8   1   8        1.22        1.34      6.71 o 
  -9   2   8       10.05        8.36      1.85 o 
  -8   2   8      433.00      444.79      9.74 o 
  -7   2   8       25.14       24.41      2.65 o 
  -6   2   8      237.98      230.35      4.10 o 
  -5   2   8       17.80       19.11      2.63 o 
  -4   2   8       25.48       35.60      1.96 o 
  -3   2   8      752.31      884.32      9.70 o 
  -2   2   8       97.18       94.59      1.76 o 
  -1   2   8     1432.15     1573.05      5.11 o 
   0   2   8        4.57        8.73      1.34 o 
   1   2   8       10.28        6.06      1.29 o 
   2   2   8        0.08        2.14      2.23 o 
   3   2   8      214.17      198.94      4.67 o 
   4   2   8       62.86       64.57      2.77 o 
   5   2   8        1.17        0.14      0.64 o 
   6   2   8       69.84       72.78      2.07 o 
   7   2   8        1.17        1.72      1.36 o 
   8   2   8        5.07        6.18      3.00 o 
  -9   3   8       35.75       33.17      1.83 o 
  -8   3   8      190.70      187.90      6.49 o 
  -7   3   8       16.59       15.89      3.22 o 
  -6   3   8      170.58      164.94      4.48 o 
  -5   3   8       37.85       39.99      2.38 o 
  -4   3   8        1.79        3.32      1.71 o 
  -3   3   8      191.02      227.04      4.34 o 
  -2   3   8      111.97      124.25      2.30 o 
  -1   3   8      495.84      562.65      5.85 o 
   0   3   8      168.35      157.63      8.32 o 
   1   3   8      228.11      205.71      5.68 o 
   2   3   8        0.40        0.87      1.51 o 
   3   3   8     1376.66     1338.56     24.96 o 
   4   3   8        2.49        4.19      1.89 o 
   5   3   8      796.76      720.66     16.81 o 
   6   3   8       25.92       24.11      1.94 o 
   7   3   8        3.17        1.92      2.23 o 
   8   3   8        2.22       -1.22      4.06 o 
  -8   4   8        1.23       -0.59      4.09 o 
  -7   4   8        0.25        0.91      3.30 o 
  -6   4   8       17.38       17.95      2.36 o 
  -5   4   8       96.85       92.61      3.33 o 
  -4   4   8      240.74      232.71      7.50 o 
  -3   4   8       36.15       42.63      2.58 o 
  -2   4   8       56.42       50.05      1.92 o 
  -1   4   8       10.79       18.47      1.55 o 
   0   4   8      309.08      303.51      4.28 o 
   1   4   8      178.28      159.08      5.28 o 
   2   4   8        0.93        1.62      4.46 o 
   3   4   8        0.17        0.23      2.65 o 
   4   4   8      104.44       95.66      3.86 o 
   5   4   8       16.45       20.45      2.12 o 
   6   4   8        1.05        0.32      0.84 o 
   7   4   8        3.93        5.68      4.06 o 
  -8   5   8        0.18        0.81      1.41 o 
  -7   5   8       29.79       26.94      2.24 o 
  -6   5   8       26.65       27.00      1.80 o 
  -5   5   8       16.03       12.26      2.32 o 
  -4   5   8      102.21       98.42      2.63 o 
  -3   5   8       24.73       22.67      1.97 o 
  -2   5   8      721.80      705.71     26.18 o 
  -1   5   8        0.76       -0.59      1.56 o 
   0   5   8       61.55       61.05      2.15 o 
   1   5   8        1.90        3.08      2.14 o 
   2   5   8       31.81       31.05      2.83 o 
   3   5   8       55.46       57.22      5.28 o 
   4   5   8        1.47        0.93      1.51 o 
   5   5   8        5.38        8.28      3.68 o 
   6   5   8       14.33       11.36      4.46 o 
   7   5   8       14.16       13.39      3.65 o 
  -7   6   8       43.52       38.55      2.43 o 
  -6   6   8       39.63       42.61      3.25 o 
  -5   6   8       10.15        9.74      2.20 o 
  -4   6   8       89.32       81.61      2.38 o 
  -3   6   8      126.65      123.57      2.79 o 
  -2   6   8      260.62      248.30      4.41 o 
  -1   6   8      828.53      829.42      5.88 o 
   0   6   8      194.83      189.11      3.75 o 
   1   6   8      304.49      290.27      5.51 o 
   2   6   8        7.25        4.31      2.20 o 
   3   6   8        3.14        4.45      2.85 o 
   4   6   8      121.27      105.36      3.59 o 
   5   6   8        4.13        5.63      3.29 o 
   6   6   8        0.39        1.62      3.25 o 
  -7   7   8        0.07        0.00      0.81 o 
  -6   7   8       42.09       54.79      3.25 o 
  -5   7   8       21.56       18.26      3.25 o 
  -4   7   8      164.81      163.52      6.09 o 
  -3   7   8       54.10       66.18      2.65 o 
  -2   7   8      745.40      783.79     25.89 o 
  -1   7   8      270.10      259.92      4.20 o 
   0   7   8        6.76        6.20      2.49 o 
   1   7   8        2.52        1.23      1.37 o 
   2   7   8       15.39       12.98      2.18 o 
   3   7   8       17.74       16.44      2.43 o 
   4   7   8       48.10       37.37      3.45 o 
   5   7   8       16.34       18.62      2.71 o 
   6   7   8       10.04       11.77      2.84 o 
  -6   8   8       10.25       15.02      1.62 o 
  -5   8   8       35.56       43.02      2.84 o 
  -4   8   8        4.31        2.43      4.06 o 
  -3   8   8       16.48       11.38      2.30 o 
  -2   8   8        9.30       13.13      2.04 o 
  -1   8   8       10.43        8.49      1.68 o 
   0   8   8       94.47      101.22      2.37 o 
   1   8   8      124.29      130.14     11.36 o 
   2   8   8       15.16        9.74      4.06 o 
   3   8   8       24.68       21.91      3.25 o 
   4   8   8        9.92        6.28      2.14 o 
  -4   9   8        2.95        3.65      2.43 o 
  -3   9   8        8.43       10.16      1.72 o 
  -2   9   8        5.33        6.72      1.72 o 
  -1   9   8        8.28       11.77      1.47 o 
   0   9   8       19.43       16.88      2.03 o 
   1   9   8       20.21       19.89      3.65 o 
   2   9   8        0.23        0.41      3.25 o 
   3   9   8        5.46        6.90      2.84 o 
  -9   1   9        5.88        3.62      1.85 o 
  -8   1   9       65.37       61.94      3.22 o 
  -7   1   9       18.21       20.40      2.65 o 
  -6   1   9        4.91        4.67      2.61 o 
  -5   1   9       88.86       89.60      2.65 o 
  -4   1   9        0.10       -0.39      0.59 o 
  -3   1   9      258.14      309.25      4.34 o 
  -2   1   9      287.65      265.99      4.85 o 
  -1   1   9     2441.80     2362.53     19.79 o 
   0   1   9        7.63        9.09      1.07 o 
   1   1   9      427.76      450.98      4.14 o 
   2   1   9       28.51       28.89      3.65 o 
   3   1   9       26.29       27.19      4.06 o 
   4   1   9        7.96        7.99      2.06 o 
   5   1   9       44.37       39.98      2.87 o 
   6   1   9       71.38       77.45      4.04 o 
   7   1   9        9.07        4.64      1.99 o 
   8   1   9        2.01        0.49      1.22 o 
  -9   2   9       16.76       14.61      2.84 o 
  -8   2   9      263.83      271.72      4.68 o 
  -7   2   9       66.45       76.77      2.89 o 
  -6   2   9      276.72      303.32      4.61 o 
  -5   2   9      105.69      114.08      2.80 o 
  -4   2   9       83.71       78.92      2.39 o 
  -3   2   9       92.66       76.76      1.80 o 
  -2   2   9     2265.06     2473.38     18.51 o 
  -1   2   9      153.98      171.83      1.89 o 
   0   2   9       10.49       10.54      1.28 o 
   1   2   9        0.07        0.05      1.59 o 
   2   2   9      195.63      180.19      5.28 o 
   3   2   9        9.13       10.22      2.24 o 
   4   2   9       22.29       19.08      1.99 o 
   5   2   9        5.12        4.36      2.03 o 
   6   2   9        4.46        4.04      2.25 o 
   7   2   9        1.26        2.02      2.49 o 
   8   2   9        0.53        1.44      4.44 o 
  -9   3   9       25.36       24.35      2.84 o 
  -8   3   9       27.79       27.28      2.09 o 
  -7   3   9       13.46       13.50      3.29 o 
  -6   3   9       63.04       46.50      2.53 o 
  -5   3   9      134.75      132.27      2.81 o 
  -4   3   9        2.78        5.46      1.98 o 
  -3   3   9       21.20       13.11      1.63 o 
  -2   3   9       76.58       83.88      2.37 o 
  -1   3   9      418.36      385.74      6.03 o 
   0   3   9     2090.07     2012.95     20.39 o 
   1   3   9      244.92      222.32      7.30 o 
   2   3   9       81.36       76.30      4.87 o 
   3   3   9        0.04        0.61      1.22 o 
   4   3   9       14.45       12.91      2.15 o 
   5   3   9      676.38      646.18      8.73 o 
   6   3   9       20.90       19.98      2.61 o 
   7   3   9        1.42        3.05      2.85 o 
  -8   4   9        5.06        6.61      1.72 o 
  -7   4   9       58.49       51.15      2.63 o 
  -6   4   9       73.28       58.52      3.00 o 
  -5   4   9        8.03        9.01      2.16 o 
  -4   4   9      107.23       98.77      2.47 o 
  -3   4   9      157.29      175.32      3.40 o 
  -2   4   9      124.70      111.44      2.47 o 
  -1   4   9       50.69       66.71      2.26 o 
   0   4   9        6.36        6.54      1.47 o 
   1   4   9      185.74      175.72      5.68 o 
   2   4   9        1.82        2.43      6.09 o 
   3   4   9       58.81       55.19      5.68 o 
   4   4   9       62.05       55.31      3.57 o 
   5   4   9       20.12       28.92      3.11 o 
   6   4   9       13.11       12.67      2.62 o 
   7   4   9       45.79       43.83      4.87 o 
  -8   5   9        0.44        0.06      2.39 o 
  -7   5   9       10.01       12.72      2.03 o 
  -6   5   9       63.89       62.92      2.24 o 
  -5   5   9       74.48       73.41      2.79 o 
  -4   5   9        0.00        0.81      1.10 o 
  -3   5   9        5.68        5.91      2.00 o 
  -2   5   9       79.42       76.64      2.73 o 
  -1   5   9      205.28      189.74      5.41 o 
   0   5   9       14.65       17.18      1.79 o 
   1   5   9        0.38        0.30      1.31 o 
   2   5   9        0.64        1.22      2.84 o 
   3   5   9       60.64       66.96      6.09 o 
   4   5   9        7.42        5.88      3.81 o 
   5   5   9        6.40        5.82      3.80 o 
   6   5   9       79.31       86.04      5.68 o 
   7   5   9        4.88        6.24      3.66 o 
  -7   6   9       15.01       19.48      2.43 o 
  -6   6   9       63.76       79.54      4.06 o 
  -5   6   9       77.24       76.95      5.88 o 
  -4   6   9        0.56        0.18      0.80 o 
  -3   6   9        9.85        7.81      2.44 o 
  -2   6   9      125.67      122.35      3.20 o 
  -1   6   9     1785.89     1800.63     13.18 o 
   0   6   9        5.94        5.81      2.23 o 
   1   6   9       65.89       66.02      2.35 o 
   2   6   9       14.04        8.21      2.40 o 
   3   6   9        0.53        0.74      1.64 o 
   4   6   9       17.69       17.97      2.87 o 
   5   6   9       39.51       40.51      3.65 o 
   6   6   9        4.90        8.12      3.65 o 
  -6   7   9        0.09        0.00      0.81 o 
  -5   7   9        5.30        4.87      3.25 o 
  -4   7   9        0.18        1.12      1.91 o 
  -3   7   9        2.16        1.79      2.56 o 
  -2   7   9      271.89      286.44     11.25 o 
  -1   7   9      474.42      450.35      5.23 o 
   0   7   9      342.28      298.99      4.44 o 
   1   7   9       55.29       53.89      2.90 o 
   2   7   9        0.41        0.60      0.81 o 
   3   7   9        0.69       -1.20      3.29 o 
   4   7   9       35.92       28.59      2.71 o 
   5   7   9        6.94        0.00      3.65 o 
  -5   8   9        1.37        0.81      1.62 o 
  -4   8   9       13.09       13.84      2.01 o 
  -3   8   9        4.92        5.88      2.01 o 
  -2   8   9        7.08       10.98      1.89 o 
  -1   8   9       63.62       69.22      2.41 o 
   0   8   9       50.45       45.04      2.29 o 
   1   8   9       54.46       57.90      4.67 o 
   3   8   9       14.62        8.12      3.65 o 
   4   8   9       17.99       20.29      3.25 o 
  -4   9   9       11.70       14.20      1.62 o 
  -3   9   9        3.99        4.30      1.65 o 
  -2   9   9       65.30       67.24      2.30 o 
  -1   9   9       18.46       18.31      1.55 o 
   0   9   9       26.37       25.92      2.24 o 
   1   9   9       43.84       48.74      2.24 o 
   2   9   9        0.61        0.81      2.43 o 
  -8   0  10       50.96       53.57      4.46 o 
  -7   0  10      411.75      364.84      8.93 o 
  -6   0  10      438.63      462.64     10.15 o 
  -5   0  10        6.42        5.74      3.87 o 
  -4   0  10       35.21       37.74      3.25 o 
  -3   0  10        0.29       -0.20      1.08 o 
  -2   0  10      173.39      133.92      3.50 o 
  -1   0  10      511.18      609.70      6.14 o 
   0   0  10        2.95        3.22      1.77 o 
   1   0  10     1046.05      990.04     13.60 o 
   2   0  10      159.57      175.53      5.88 o 
   3   0  10       58.56       48.70      6.90 o 
   4   0  10       16.26       20.58      2.43 o 
   5   0  10        0.33        1.62      2.84 o 
   6   0  10        6.81        6.35      2.86 o 
   7   0  10        8.89        9.47      2.54 o 
   8   0  10       42.03       52.35      4.87 o 
  -9   1  10        5.78        5.48      1.72 o 
  -8   1  10       47.66       37.50      2.83 o 
  -7   1  10       24.49       27.18      3.29 o 
  -6   1  10      236.77      246.44      5.43 o 
  -5   1  10      360.69      373.47      8.06 o 
  -4   1  10       37.65       36.74      1.91 o 
  -3   1  10       31.87       28.57      1.63 o 
  -2   1  10        0.40        2.00      1.18 o 
  -1   1  10     1983.28     1957.95      7.50 o 
   0   1  10     1687.22     1620.60      9.43 o 
   1   1  10      361.85      363.11      6.34 o 
   2   1  10        0.11        1.22      3.25 o 
   3   1  10       43.46       48.70      5.28 o 
   4   1  10       19.10       18.88      2.03 o 
   5   1  10      176.93      173.21      3.87 o 
   6   1  10        1.90        1.95      2.12 o 
   7   1  10        0.40       -0.11      1.22 o 
   8   1  10        1.16        1.62      4.46 o 
  -9   2  10       17.71       14.20      2.43 o 
  -8   2  10       18.81       17.45      4.06 o 
  -7   2  10      445.97      459.10      7.01 o 
  -6   2  10      924.35      889.94     10.03 o 
  -5   2  10        0.65        1.43      1.71 o 
  -4   2  10       20.61       22.78      2.00 o 
  -3   2  10       92.20       82.29      2.73 o 
  -2   2  10      496.89      527.33      6.56 o 
  -1   2  10       16.20       13.75      1.19 o 
   0   2  10      118.76      108.82      2.25 o 
   1   2  10       49.41       52.42      2.33 o 
   2   2  10        0.86        0.00      0.81 o 
   3   2  10      243.47      226.86      8.12 o 
   4   2  10        8.29        6.36      2.73 o 
   5   2  10       14.96       16.45      2.35 o 
   6   2  10       38.59       36.52      2.13 o 
   7   2  10        0.71        0.22      1.24 o 
  -8   3  10        5.88        3.65      3.25 o 
  -7   3  10       96.70       90.67      3.02 o 
  -6   3  10       18.37       15.64      2.39 o 
  -5   3  10       49.37       47.13      2.62 o 
  -4   3  10        2.41        4.69      1.89 o 
  -3   3  10      264.91      253.68      4.17 o 
  -2   3  10      827.12      818.34     10.57 o 
  -1   3  10       96.83       94.62      2.11 o 
   0   3  10      401.50      417.33      7.19 o 
   1   3  10       15.47       10.96      3.25 o 
   2   3  10      116.47      105.11      5.28 o 
   3   3  10        6.57        8.39      3.41 o 
   4   3  10       71.15       58.15      4.67 o 
   5   3  10       58.26       50.10      3.44 o 
   6   3  10       29.58       32.41      3.07 o 
   7   3  10        0.85       -0.20      1.09 o 
  -8   4  10       13.40        7.66      1.85 o 
  -7   4  10        0.33        0.20      2.30 o 
  -6   4  10       35.93       27.95      2.28 o 
  -5   4  10       17.62       20.41      2.27 o 
  -4   4  10      234.06      227.51      5.92 o 
  -3   4  10        2.17        4.63      1.92 o 
  -2   4  10      192.22      179.57      2.98 o 
  -1   4  10      132.07      125.84      2.79 o 
   0   4  10      671.77      673.01      5.45 o 
   1   4  10      572.92      529.61      9.33 o 
   2   4  10      187.83      175.72      6.90 o 
   3   4  10       22.92       18.67      4.87 o 
   4   4  10       13.53       11.14      3.60 o 
   5   4  10       33.53       37.02      3.28 o 
   6   4  10        8.21        9.44      2.69 o 
   7   4  10       86.98       84.01      4.87 o 
  -8   5  10        9.64        9.74      2.03 o 
  -7   5  10       32.81       36.12      2.84 o 
  -6   5  10       10.00        6.98      2.70 o 
  -5   5  10      143.07      122.82      6.09 o 
  -4   5  10      117.23      118.36      3.10 o 
  -3   5  10      125.38      109.86      3.10 o 
  -2   5  10       93.09       89.49      2.47 o 
  -1   5  10       52.14       56.28      2.22 o 
   0   5  10        1.72        0.89      2.14 o 
   1   5  10      492.17      465.70      5.88 o 
   2   5  10       19.64       24.76      4.46 o 
   3   5  10       63.79       48.70      6.09 o 
   4   5  10        5.92        6.09      3.80 o 
   5   5  10        5.76        6.90      4.87 o 
   6   5  10        4.11       11.36      4.06 o 
  -7   6  10        0.01       -0.81      1.62 o 
  -6   6  10       58.52       49.51      3.65 o 
  -5   6  10       69.70       60.68      3.12 o 
  -4   6  10       30.41       29.19      2.28 o 
  -3   6  10       68.79       62.89      2.73 o 
  -2   6  10      393.43      362.33      6.58 o 
  -1   6  10      182.48      168.96      3.13 o 
   0   6  10       18.92       15.38      1.91 o 
   1   6  10      253.43      233.54      3.58 o 
   2   6  10        0.14        0.12      1.68 o 
   3   6  10        0.10        0.48      1.83 o 
   4   6  10        9.57       10.80      2.83 o 
   5   6  10        5.84        8.48      2.83 o 
   6   6  10        0.01       -2.43      3.65 o 
  -6   7  10       17.68       18.67      2.43 o 
  -5   7  10        3.02        7.71      2.84 o 
  -4   7  10       24.57       21.80      2.43 o 
  -3   7  10      149.05      155.85      6.89 o 
  -2   7  10       21.88       21.61      2.28 o 
  -1   7  10      151.69      155.12      3.78 o 
   0   7  10       12.63       11.90      2.18 o 
   1   7  10        1.03        0.41      1.00 o 
   2   7  10       19.80       15.65      3.29 o 
   3   7  10       44.65       40.35      3.86 o 
   4   7  10        1.12       -1.22      2.71 o 
   5   7  10        9.80       10.55      3.25 o 
  -5   8  10        8.50        6.49      2.03 o 
  -4   8  10        3.84        3.00      2.03 o 
  -3   8  10        0.09       -0.80      2.43 o 
  -2   8  10        9.21        9.55      2.30 o 
  -1   8  10       45.17       46.75      2.18 o 
   0   8  10      147.80      139.74      7.21 o 
   1   8  10       15.27       19.07      2.84 o 
   2   8  10       39.32       32.47      4.06 o 
   3   8  10        1.01        2.84      2.84 o 
   4   8  10        8.88        8.93      2.84 o 
  -3   9  10       15.96       19.32      1.56 o 
  -2   9  10        5.21        5.28      2.43 o 
  -1   9  10        7.16        5.68      1.72 o 
   0   9  10        2.82        3.11      1.81 o 
   1   9  10        7.45        6.26      1.65 o 
   2   9  10       59.36       69.80      3.25 o 
  -9   1  11        0.34        0.35      1.22 o 
  -8   1  11       10.65        9.74      4.06 o 
  -7   1  11       41.90       41.21      3.12 o 
  -6   1  11     1075.58     1051.73      8.03 o 
  -5   1  11       85.01       87.46      3.40 o 
  -4   1  11     1044.07     1071.83     16.37 o 
  -3   1  11       10.43       11.88      1.48 o 
  -2   1  11        4.55        8.34      1.54 o 
  -1   1  11       60.07       60.05      1.93 o 
   0   1  11     1094.69     1098.77     10.49 o 
   1   1  11       65.06       57.26      2.73 o 
   2   1  11       98.37      107.99      4.28 o 
   3   1  11       44.15       44.97      3.60 o 
   4   1  11        6.98        4.79      2.23 o 
   5   1  11        2.64        2.03      2.14 o 
   6   1  11       34.31       32.81      2.34 o 
   7   1  11        3.20        2.62      3.60 o 
  -9   2  11        0.47        0.00      4.06 o 
  -8   2  11        0.41        0.95      2.33 o 
  -7   2  11       70.29       66.70      2.79 o 
  -6   2  11      129.28      125.24      3.21 o 
  -5   2  11       13.98       12.87      2.28 o 
  -4   2  11      203.65      183.65      4.02 o 
  -3   2  11       73.12       69.51      3.16 o 
  -2   2  11      215.45      216.38      2.69 o 
  -1   2  11       55.23       64.13      1.72 o 
   0   2  11        0.00        0.21      0.72 o 
   1   2  11       55.19       45.52      2.84 o 
   2   2  11       15.79       12.99      4.46 o 
   3   2  11       22.12       21.83      1.80 o 
   4   2  11        5.62        9.06      2.59 o 
   5   2  11       52.02       56.68      3.08 o 
   6   2  11        8.26        7.08      2.14 o 
   7   2  11        3.29        5.68      2.09 o 
  -8   3  11        0.03        1.22      2.43 o 
  -7   3  11      202.91      194.78      7.07 o 
  -6   3  11        6.57        6.53      2.22 o 
  -5   3  11        0.16        0.16      0.52 o 
  -4   3  11        9.48       12.95      1.92 o 
  -3   3  11       18.46       13.92      1.73 o 
  -2   3  11       84.69       80.20      2.53 o 
  -1   3  11       24.12       25.16      1.78 o 
   0   3  11      255.03      241.92      3.98 o 
   1   3  11       11.10       11.40      2.83 o 
   2   3  11       42.12       32.47      4.46 o 
   3   3  11        0.00       -0.82      1.55 o 
   4   3  11       31.48       29.27      3.07 o 
   5   3  11        1.53        3.45      3.79 o 
   6   3  11        0.39       -0.05      0.78 o 
   7   3  11        0.50        0.75      1.45 o 
  -8   4  11        1.55        3.25      2.03 o 
  -7   4  11        8.56        9.11      2.14 o 
  -6   4  11        0.15        0.13      1.41 o 
  -5   4  11        3.05        2.41      2.05 o 
  -4   4  11       33.80       38.46      1.97 o 
  -3   4  11       37.41       39.00      2.15 o 
  -2   4  11       78.18       73.26      2.04 o 
  -1   4  11      175.41      163.42      5.10 o 
   0   4  11      471.48      470.21      4.91 o 
   1   4  11        1.04        2.46      2.71 o 
   2   4  11       95.40       96.94      7.91 o 
   3   4  11       51.80       45.85      3.80 o 
   4   4  11       10.14        8.28      4.05 o 
   5   4  11       53.12       56.09      3.10 o 
   6   4  11       28.40       24.70      2.57 o 
   7   4  11       92.81       90.50      4.46 o 
  -7   5  11       12.79       16.23      2.43 o 
  -6   5  11       14.58       10.55      3.25 o 
  -5   5  11       14.92       15.52      2.87 o 
  -4   5  11       15.21       12.91      2.32 o 
  -3   5  11        6.94        5.07      1.94 o 
  -2   5  11        5.55        5.27      1.90 o 
  -1   5  11      302.46      281.16      7.85 o 
   0   5  11      237.47      230.18      4.73 o 
   1   5  11     1351.12     1240.03     18.60 o 
   2   5  11        4.94        4.15      3.07 o 
   3   5  11        6.01        3.25      7.71 o 
   4   5  11        0.94        1.03      7.89 o 
   5   5  11       40.72       44.02      3.99 o 
   6   5  11       62.80       66.56      5.28 o 
  -7   6  11       27.69       30.84      2.03 o 
  -6   6  11        5.17        5.28      2.84 o 
  -5   6  11        0.19       -1.22      2.03 o 
  -4   6  11       20.67       22.10      2.49 o 
  -3   6  11        0.03       -0.52      1.12 o 
  -2   6  11       91.12       82.94      2.88 o 
  -1   6  11      101.71       98.88      2.57 o 
   0   6  11        5.17        4.73      2.16 o 
   1   6  11      227.21      211.12      3.42 o 
   2   6  11       45.37       39.21      2.84 o 
   3   6  11        3.97        4.58      2.12 o 
   4   6  11       13.18       12.91      2.83 o 
   5   6  11       13.03       14.09      3.00 o 
   6   6  11        0.14       -1.62      3.65 o 
  -5   7  11       86.35       92.12      3.65 o 
  -4   7  11        6.89        5.74      2.14 o 
  -3   7  11        9.88        8.93      3.25 o 
  -2   7  11       37.63       41.78      2.52 o 
  -1   7  11       77.66       71.40      2.30 o 
   0   7  11        4.75        3.22      2.56 o 
   1   7  11       31.25       39.51      2.37 o 
   2   7  11        2.08        1.22     16.64 o 
   3   7  11        3.55        3.65      5.28 o 
   4   7  11        1.90        2.97      3.00 o 
  -5   8  11       84.18      111.60      2.84 o 
  -4   8  11        6.00        5.06      1.85 o 
  -3   8  11        2.92        1.46      1.35 o 
  -2   8  11        0.60        0.41      1.43 o 
  -1   8  11       65.91       65.52      2.18 o 
   0   8  11      330.30      398.52      6.90 o 
   1   8  11       32.62       32.98      2.33 o 
   2   8  11       10.39        8.12      3.25 o 
   3   8  11        1.49        2.84      2.03 o 
  -3   9  11        0.72       -0.81      2.43 o 
  -2   9  11        1.41       -0.14      1.27 o 
  -1   9  11        6.02        9.55      1.56 o 
   0   9  11        9.08        6.33      1.65 o 
   1   9  11       23.42       31.65      2.84 o 
   2   9  11       15.23       15.83      2.43 o 
  -9   0  12        1.87        1.22      2.03 o 
  -8   0  12       57.89       66.56      4.06 o 
  -7   0  12        5.87        5.68      3.65 o 
  -6   0  12     1516.64     1403.76     15.83 o 
  -5   0  12      448.23      453.72      9.33 o 
  -4   0  12      443.21      463.72      8.58 o 
  -3   0  12       40.79       41.03      3.23 o 
  -2   0  12      182.32      166.04      4.18 o 
  -1   0  12      449.16      444.62      5.93 o 
   0   0  12      250.40      209.94      4.28 o 
   1   0  12     2246.56     2281.16     19.48 o 
   2   0  12      646.80      678.95     11.77 o 
   3   0  12       69.19       68.12      2.56 o 
   4   0  12       21.19       17.24      2.71 o 
   5   0  12       43.22       51.13      4.06 o 
   6   0  12        0.02        1.34      4.00 o 
   7   0  12      116.03      119.89     15.83 o 
  -9   1  12       26.92       24.76      2.03 o 
  -8   1  12       24.12       23.13      2.24 o 
  -7   1  12      187.92      181.16      4.44 o 
  -6   1  12      117.93      108.80      4.15 o 
  -5   1  12      108.09      123.30      5.15 o 
  -4   1  12     1299.85     1314.02     15.89 o 
  -3   1  12       36.83       36.99      1.86 o 
  -2   1  12       83.66       65.54      2.32 o 
  -1   1  12        3.18        5.64      1.56 o 
   0   1  12      345.30      347.83      4.53 o 
   1   1  12      516.26      549.57     14.81 o 
   2   1  12       32.19       59.01      3.90 o 
   3   1  12       88.46       92.03      2.03 o 
   4   1  12        1.39       -0.07      1.14 o 
   5   1  12        0.30        0.41      1.01 o 
   6   1  12        0.19       -0.08      1.88 o 
   7   1  12        1.35        0.48      1.07 o 
  -8   2  12       57.65       52.35      3.65 o 
  -7   2  12        3.08        0.62      1.85 o 
  -6   2  12      203.30      197.71      4.90 o 
  -5   2  12       12.53       13.98      2.41 o 
  -4   2  12       58.08       51.55      2.78 o 
  -3   2  12       74.59       67.93      3.58 o 
  -2   2  12        7.25       11.71      2.11 o 
  -1   2  12       92.43       79.35      2.18 o 
   0   2  12       89.04       86.73      2.81 o 
   1   2  12        1.71        2.03      3.30 o 
   2   2  12      165.49      163.91      4.22 o 
   3   2  12       20.86       18.98      1.91 o 
   4   2  12        0.83       -1.02      1.91 o 
   5   2  12        0.42        0.24      0.79 o 
   6   2  12        1.58        1.39      1.85 o 
   7   2  12        0.71        0.76      2.40 o 
  -8   3  12        4.86        5.28      2.43 o 
  -7   3  12       16.87       15.60      2.43 o 
  -6   3  12        0.22       -0.38      0.97 o 
  -5   3  12      114.93      103.63      5.10 o 
  -4   3  12        3.72        3.63      2.71 o 
  -3   3  12       48.74       53.39      2.92 o 
  -2   3  12        9.67        8.76      2.44 o 
  -1   3  12      142.13      156.69      4.03 o 
   0   3  12        4.81        5.98      1.83 o 
   1   3  12       17.10       17.86      4.06 o 
   2   3  12       99.34      118.07      9.74 o 
   3   3  12       31.73       40.33      2.75 o 
   4   3  12       35.02       37.40      3.66 o 
   5   3  12       12.76       14.22      3.65 o 
   6   3  12        5.46        5.07      2.37 o 
   7   3  12        8.10        8.33      4.06 o 
  -8   4  12        4.03        1.62      2.84 o 
  -7   4  12       15.45       19.21      2.30 o 
  -6   4  12       23.18       25.71      2.03 o 
  -5   4  12      198.93      178.48      4.52 o 
  -4   4  12       60.86       57.01      2.34 o 
  -3   4  12      215.74      198.41      4.38 o 
  -2   4  12      258.36      240.07      7.98 o 
  -1   4  12       38.12       39.19      2.32 o 
   0   4  12       79.77       83.14      2.42 o 
   1   4  12       15.03       17.07      2.06 o 
   2   4  12      122.99      129.26      9.13 o 
   3   4  12        8.99       10.06      4.09 o 
   4   4  12       17.77       17.94      3.69 o 
   5   4  12        3.60        5.99      2.55 o 
   6   4  12       52.87       51.27      3.03 o 
  -7   5  12        4.96        4.46      2.43 o 
  -6   5  12       73.65       60.47      3.65 o 
  -5   5  12       86.70      103.35      5.28 o 
  -4   5  12      187.46      169.02      2.98 o 
  -3   5  12       72.37       62.79      2.20 o 
  -2   5  12       44.99       38.60      2.56 o 
  -1   5  12      170.29      155.61      3.86 o 
   0   5  12      413.73      362.53      8.54 o 
   1   5  12      109.75      118.31      2.66 o 
   2   5  12        1.10        2.54      3.34 o 
   3   5  12      267.54      304.37     10.96 o 
   4   5  12       11.03       11.77      5.28 o 
   5   5  12        2.26        6.41      3.29 o 
   6   5  12       26.53       29.22      4.06 o 
  -6   6  12        5.70        4.87      2.43 o 
  -5   6  12        2.81        4.46      3.25 o 
  -4   6  12      183.43      185.77      5.47 o 
  -3   6  12        1.53       -0.05      1.96 o 
  -2   6  12       48.01       47.73      2.49 o 
  -1   6  12      312.84      286.67      5.78 o 
   0   6  12       49.48       43.25      2.11 o 
   1   6  12       35.83       37.87      2.80 o 
   2   6  12       53.84       44.71      3.05 o 
   3   6  12        1.20        1.95      2.14 o 
   4   6  12       18.41       19.56      2.87 o 
   5   6  12        1.89        1.41      2.71 o 
  -6   7  12        9.67       18.67      2.03 o 
  -5   7  12       11.07       16.64      2.43 o 
  -4   7  12       15.48       23.54      3.25 o 
  -3   7  12        4.25        2.03      6.09 o 
  -2   7  12        0.56        0.41      2.03 o 
  -1   7  12       35.31       36.90      2.26 o 
   0   7  12        8.98       10.00      2.20 o 
   1   7  12        0.14       -0.35      2.01 o 
   2   7  12        4.99        1.62      5.28 o 
   3   7  12        2.18        0.41     83.19 o 
   4   7  12        2.67        3.25      3.25 o 
  -4   8  12        5.65        5.43      1.59 o 
  -3   8  12       13.87       12.41      1.72 o 
  -2   8  12        0.42       -0.27      0.81 o 
  -1   8  12      102.35      100.92      2.71 o 
   0   8  12        0.86        0.41      2.03 o 
   1   8  12      145.77      170.00     13.39 o 
   2   8  12       12.99       12.58      3.25 o 
   3   8  12        0.50        2.84      2.84 o 
  -2   9  12       43.58       50.73      2.43 o 
  -1   9  12        2.37        0.81      5.68 o 
   0   9  12        9.47       12.99      2.03 o 
  -8   1  13       10.28       13.00      2.14 o 
  -7   1  13       22.22       20.70      2.58 o 
  -6   1  13      190.90      173.47      3.59 o 
  -5   1  13     1119.43     1061.68     17.86 o 
  -4   1  13        4.72        5.67      2.61 o 
  -3   1  13       54.65       56.30      2.15 o 
  -2   1  13        0.86        0.64      1.31 o 
  -1   1  13       13.43       16.05      1.77 o 
   0   1  13        2.72        2.43      2.11 o 
   1   1  13       81.18       84.01      5.68 o 
   2   1  13       14.69       15.12      2.01 o 
   3   1  13        0.23        0.83      0.73 o 
   4   1  13        4.25        5.41      2.26 o 
   5   1  13        7.55        7.57      2.43 o 
   6   1  13        0.01        0.24      1.72 o 
   7   1  13        0.42        1.48      2.44 o 
  -8   2  13        5.10        4.43      1.85 o 
  -7   2  13       23.36       23.74      2.58 o 
  -6   2  13       22.13       22.76      2.41 o 
  -5   2  13       25.67       26.93      2.47 o 
  -4   2  13      290.91      260.78      9.08 o 
  -3   2  13       16.82       15.78      2.54 o 
  -2   2  13      119.80      118.13      3.91 o 
  -1   2  13       71.78       65.10      3.10 o 
   0   2  13       51.18       54.53      2.92 o 
   1   2  13        0.15       -0.19      0.72 o 
   2   2  13       51.72       55.70      2.11 o 
   3   2  13       13.93       20.23      2.08 o 
   4   2  13        7.84       10.82      2.19 o 
   5   2  13        6.54        8.13      2.47 o 
   6   2  13        0.22        0.68      1.69 o 
   7   2  13        1.42        3.30      2.24 o 
  -8   3  13        3.38        1.62      2.03 o 
  -7   3  13        1.42        1.62      4.87 o 
  -6   3  13       39.52       34.45      2.41 o 
  -5   3  13       47.12       44.97      2.47 o 
  -4   3  13       25.94       19.60      2.71 o 
  -3   3  13        0.79        3.01      2.33 o 
  -2   3  13       65.92       68.65      2.32 o 
  -1   3  13       31.88       34.98      2.30 o 
   0   3  13       15.65       17.33      1.91 o 
   1   3  13       68.37       70.92      2.64 o 
   2   3  13       88.00       88.50      3.86 o 
   3   3  13       16.28       16.21      2.62 o 
   4   3  13        5.09        5.41      3.44 o 
   5   3  13       10.70       10.15      3.25 o 
   6   3  13        5.05        4.49      2.29 o 
  -7   4  13        0.03        0.41     26.78 o 
  -6   4  13       34.29       37.18      2.35 o 
  -5   4  13      239.74      207.80      4.30 o 
  -4   4  13       37.71       29.13      2.45 o 
  -3   4  13       36.30       31.83      2.08 o 
  -2   4  13        0.45        0.78      0.75 o 
  -1   4  13        0.04        0.15      0.72 o 
   0   4  13        3.09        3.88      2.33 o 
   1   4  13        5.89        5.41      2.03 o 
   2   4  13      264.37      277.81      8.47 o 
   3   4  13      241.51      266.53      6.49 o 
   4   4  13        0.00        0.78      1.42 o 
   5   4  13        4.51        4.87      2.42 o 
   6   4  13       26.75       26.38      4.87 o 
  -7   5  13       11.08       11.77      2.43 o 
  -6   5  13        4.92        7.71      3.25 o 
  -5   5  13       34.70       31.96      2.87 o 
  -4   5  13       34.57       26.16      2.22 o 
  -3   5  13       46.04       40.20      2.09 o 
  -2   5  13        0.01       -0.53      3.27 o 
  -1   5  13        0.21        0.17      0.67 o 
   0   5  13      883.83      804.01      8.17 o 
   1   5  13        2.26        3.06      2.63 o 
   2   5  13        5.82        6.55      2.53 o 
   3   5  13        9.68        9.86      5.00 o 
   4   5  13       40.76       42.61      5.68 o 
   5   5  13        0.07        2.23      3.30 o 
   6   5  13        0.07        0.00      2.84 o 
  -5   6  13        7.74        7.30      3.25 o 
  -4   6  13       14.75       17.45      4.06 o 
  -3   6  13      137.73      144.02      3.20 o 
  -2   6  13       16.22       13.07      2.37 o 
  -1   6  13        1.68        0.76      1.67 o 
   0   6  13       92.89       88.76      2.46 o 
   1   6  13        0.36        1.73      2.26 o 
   2   6  13        0.20        1.62      4.06 o 
   3   6  13       21.01       17.86      4.46 o 
   4   6  13        0.12        1.70      2.03 o 
   5   6  13        0.01       -0.23      1.60 o 
  -5   7  13        0.51        1.22      2.43 o 
  -4   7  13        0.38        0.00      4.06 o 
  -3   7  13        0.20       -0.81      3.25 o 
  -2   7  13       61.21       55.98      3.59 o 
  -1   7  13        9.67        7.73      2.63 o 
   0   7  13        0.28        0.81      2.09 o 
   1   7  13        1.71        0.14      9.28 o 
   2   7  13        1.60        0.81      4.06 o 
   3   7  13        0.43        0.00      0.41 o 
   4   7  13        0.01       -0.41      2.84 o 
  -3   8  13        1.74        1.37      1.85 o 
  -2   8  13        0.14        0.14      1.45 o 
  -1   8  13        4.89        2.69      1.31 o 
   0   8  13        1.78        0.49      1.35 o 
   1   8  13       94.98      105.11      4.46 o 
   2   8  13        1.91        1.62      2.43 o 
  -8   0  14      120.53      133.92      4.46 o 
  -7   0  14       87.14       96.18      4.87 o 
  -6   0  14        8.56       12.17      3.65 o 
  -5   0  14     2691.12     2508.83     20.29 o 
  -4   0  14      405.36      399.74      8.52 o 
  -3   0  14      921.25      938.29      7.89 o 
  -2   0  14     1587.41     1571.37     15.02 o 
  -1   0  14       21.88       21.35      3.07 o 
   0   0  14       36.94       49.51      6.49 o 
   1   0  14      146.54      145.55      3.86 o 
   2   0  14      824.99      772.04     13.39 o 
   3   0  14       28.07       25.66      2.11 o 
   4   0  14       24.14       23.50      2.43 o 
   5   0  14        0.15       -1.22      5.28 o 
   6   0  14       10.26        7.85      2.67 o 
  -8   1  14        5.08        5.48      1.72 o 
  -7   1  14       39.22       37.48      2.71 o 
  -6   1  14      123.77      126.09      3.87 o 
  -5   1  14       80.21       70.27      3.29 o 
  -4   1  14     1959.84     1858.95     29.42 o 
  -3   1  14      484.66      468.28      9.37 o 
  -2   1  14        0.02        0.81      4.28 o 
  -1   1  14       67.51       70.17      2.58 o 
   0   1  14      281.80      281.35      4.38 o 
   1   1  14      129.08      131.82      2.55 o 
   2   1  14        3.11        4.11      1.99 o 
   3   1  14       21.81       24.62      1.69 o 
   4   1  14       17.31       13.27      2.02 o 
   5   1  14        0.73        1.06      1.48 o 
   6   1  14        3.10        3.17      2.12 o 
  -8   2  14       61.12       62.21      2.14 o 
  -7   2  14       71.26       76.52      2.87 o 
  -6   2  14       41.17       35.92      2.87 o 
  -5   2  14        3.76        2.50      2.56 o 
  -4   2  14      155.18      161.01      6.96 o 
  -3   2  14       83.10       80.15      3.16 o 
  -2   2  14        8.57        8.93      2.92 o 
  -1   2  14        1.40        0.12      0.61 o 
   0   2  14       11.49       12.00      2.03 o 
   1   2  14       51.97       52.60      2.16 o 
   2   2  14       15.25       15.05      2.14 o 
   3   2  14        9.62       11.64      2.01 o 
   4   2  14        0.59        0.19      0.78 o 
   5   2  14        3.44        3.19      2.04 o 
   6   2  14        3.45        4.78      5.63 o 
  -8   3  14        0.15        0.81      1.22 o 
  -7   3  14        0.34        0.81      2.03 o 
  -6   3  14        0.75        1.55      2.24 o 
  -5   3  14        3.97        4.76      2.19 o 
  -4   3  14       80.09       66.43      3.16 o 
  -3   3  14        0.58       -0.02      1.58 o 
  -2   3  14      104.38      100.45      3.44 o 
  -1   3  14      118.79      112.14      3.70 o 
   0   3  14       50.17       48.02      2.16 o 
   1   3  14       97.06      102.30      2.70 o 
   2   3  14       15.00       17.28      2.22 o 
   3   3  14       40.26       43.53      2.64 o 
   4   3  14        0.82        0.02      1.62 o 
   5   3  14        0.16        0.41      0.97 o 
   6   3  14        1.37        1.48      2.25 o 
  -7   4  14        6.76        5.68      2.43 o 
  -6   4  14       31.00       25.97      3.25 o 
  -5   4  14       29.29       27.80      2.92 o 
  -4   4  14        3.39        1.73      2.67 o 
  -3   4  14      140.27      132.10      6.49 o 
  -2   4  14        9.70        5.52      2.03 o 
  -1   4  14       74.44       68.55      2.86 o 
   0   4  14        2.18        1.80      1.37 o 
   1   4  14      567.17      569.81     11.84 o 
   2   4  14      560.87      606.42      9.11 o 
   3   4  14       72.26       93.00      4.96 o 
   5   4  14       21.41       26.92      4.95 o 
   6   4  14        0.58        2.84      4.06 o 
  -6   5  14       42.19       47.48      3.25 o 
  -5   5  14      126.12      114.84      5.48 o 
  -4   5  14        3.27        2.43      2.61 o 
  -3   5  14        1.90        2.02      2.34 o 
  -2   5  14        2.52        1.37      2.59 o 
  -1   5  14        3.87        1.93      1.51 o 
   0   5  14       39.49       37.34      2.02 o 
   1   5  14      168.89      167.06      3.89 o 
   2   5  14       27.92       29.88      2.87 o 
   4   5  14        3.18        3.65      4.87 o 
   5   5  14        0.64        1.75      2.63 o 
  -6   6  14        5.24        6.09      2.43 o 
  -5   6  14        0.69        2.43      2.84 o 
  -4   6  14        0.77        0.00      4.87 o 
  -3   6  14       16.25       15.02      4.06 o 
  -2   6  14        9.28        5.24      2.26 o 
  -1   6  14        4.58        5.19      2.47 o 
   0   6  14        2.53        1.11      1.29 o 
   1   6  14       10.25       14.69      2.71 o 
   2   6  14        0.01        2.43      4.87 o 
   3   6  14        7.77        3.65      3.25 o 
   4   6  14        0.00        0.20      2.01 o 
  -5   7  14        8.67        9.35      1.72 o 
  -4   7  14       41.35       42.38      1.80 o 
  -3   7  14        2.62        3.64      2.63 o 
  -2   7  14       17.73       16.50      2.99 o 
  -1   7  14        0.46       -1.62      2.84 o 
   0   7  14        2.82        2.80      3.03 o 
   1   7  14        3.26        2.22      2.14 o 
   2   7  14       15.47       18.26      4.06 o 
   3   7  14        3.25        1.62      3.25 o 
  -3   8  14       14.75       15.02      2.03 o 
  -2   8  14       11.50       17.65      1.31 o 
  -1   8  14        6.06        6.49      2.03 o 
   0   8  14        4.97        6.90      1.65 o 
   1   8  14        5.04        5.28      2.84 o 
   2   8  14        0.29        1.22      3.25 o 
  -8   1  15       11.15       11.78      1.72 o 
  -7   1  15       15.43       19.85      2.43 o 
  -6   1  15        2.82        3.44      2.43 o 
  -5   1  15      135.98      126.48      3.87 o 
  -4   1  15        6.63        4.45      2.75 o 
  -3   1  15       77.29       69.05      2.26 o 
  -2   1  15       98.09      108.74      2.19 o 
  -1   1  15        0.75        0.03      1.29 o 
   0   1  15        3.57        4.42      1.91 o 
   1   1  15       37.70       38.45      2.00 o 
   2   1  15      108.39       98.17      2.43 o 
   3   1  15       14.78       17.96      1.57 o 
   4   1  15        6.26        2.23      1.67 o 
   5   1  15        1.91        1.62      2.58 o 
   6   1  15        1.08        0.77      1.36 o 
  -8   2  15        4.82        3.25      2.03 o 
  -7   2  15        0.20        1.59      2.67 o 
  -6   2  15        1.52        1.38      1.96 o 
  -5   2  15       11.92        9.13      3.16 o 
  -4   2  15        3.86        2.48      2.71 o 
  -3   2  15      209.70      196.89      3.73 o 
  -2   2  15      199.24      176.71      4.92 o 
  -1   2  15        7.50        8.68      2.12 o 
   0   2  15        0.99        0.14      0.41 o 
   1   2  15       12.22       11.01      1.90 o 
   2   2  15        0.32        0.03      0.29 o 
   3   2  15       27.26       27.94      1.96 o 
   4   2  15       51.37       56.82      2.30 o 
   5   2  15        1.01        0.46      1.62 o 
   6   2  15        1.95        1.61      2.25 o 
  -7   3  15        0.03        0.20      1.22 o 
  -6   3  15       51.56       49.92      3.65 o 
  -5   3  15       17.80       16.58      2.32 o 
  -4   3  15       84.44       70.41      3.16 o 
  -3   3  15       35.71       30.47      2.83 o 
  -2   3  15      523.77      451.94      5.29 o 
  -1   3  15       37.35       35.00      2.24 o 
   0   3  15       25.72       23.85      2.56 o 
   1   3  15       11.17        9.17      2.70 o 
   2   3  15       17.38       18.50      2.10 o 
   3   3  15       22.12       22.27      2.30 o 
   4   3  15       37.42       37.74      3.25 o 
   5   3  15       20.86       20.65      2.57 o 
   6   3  15        0.00        0.00      0.81 o 
  -6   4  15       31.68       28.00      3.25 o 
  -5   4  15       29.11       36.93      3.65 o 
  -4   4  15      104.03       82.23      3.29 o 
  -3   4  15       45.48       37.02      2.83 o 
  -2   4  15       71.45       52.50      2.41 o 
  -1   4  15       36.65       37.96      4.26 o 
   0   4  15       53.43       49.95      2.56 o 
   1   4  15        5.64        9.58      2.44 o 
   2   4  15      464.87      488.70      4.85 o 
   3   4  15        2.40        4.52      3.07 o 
   4   4  15        4.10        4.06      2.84 o 
   5   4  15        4.93        5.13      2.46 o 
  -4   5  15        1.34       -0.66      1.95 o 
  -3   5  15      173.34      180.42      6.49 o 
  -2   5  15       10.20        9.13      2.39 o 
  -1   5  15       31.99       27.46      2.38 o 
   0   5  15       77.72       76.14      2.41 o 
   1   5  15        0.63        1.17      2.24 o 
   2   5  15       55.49       65.34      3.65 o 
   3   5  15       58.04       50.32      5.28 o 
   4   5  15       20.25       18.76      3.41 o 
   5   5  15        1.46        3.21      3.12 o 
  -6   6  15        4.96        2.84      2.03 o 
  -5   6  15        2.27       -0.41      9.33 o 
  -4   6  15        4.94        1.22      2.84 o 
  -3   6  15       79.53       78.14      3.51 o 
  -2   6  15        4.44        6.80      3.51 o 
  -1   6  15        7.01        6.06      2.29 o 
   0   6  15       12.78       12.63      2.40 o 
   1   6  15       12.37       14.56      2.54 o 
   2   6  15       28.19       26.78      4.46 o 
   3   6  15        0.25        0.00      2.43 o 
   4   6  15        8.30        5.28      2.84 o 
  -4   7  15        0.48        0.39      2.03 o 
  -3   7  15       10.40       14.85      2.57 o 
  -2   7  15       27.50       27.94      2.63 o 
  -1   7  15        7.93        7.71      2.84 o 
   0   7  15        2.27        2.43      2.50 o 
   1   7  15        5.10        2.03      3.65 o 
   2   7  15        6.83        8.52      3.65 o 
   3   7  15        0.03        1.62      6.09 o 
  -2   8  15       12.09       18.70      1.43 o 
  -1   8  15        1.03        1.22      2.03 o 
  -7   0  16       78.27       96.18      4.06 o 
  -6   0  16       37.40       37.34      4.06 o 
  -5   0  16      437.25      455.74      8.93 o 
  -4   0  16     1766.58     1726.39     16.23 o 
  -3   0  16      935.32      927.27     11.97 o 
  -2   0  16      878.67      909.51     16.23 o 
  -1   0  16       47.47       45.00      2.44 o 
   0   0  16        3.02       25.44      8.32 o 
   1   0  16       83.55       89.82      3.30 o 
   2   0  16       61.14       50.73      2.92 o 
   3   0  16       27.60       26.13      2.64 o 
   4   0  16       16.00       17.86      3.65 o 
   5   0  16        0.44       -0.48      2.84 o 
   6   0  16        0.00        1.14      2.37 o 
  -8   1  16        2.18        0.81      2.03 o 
  -7   1  16        0.15       -0.81      1.62 o 
  -6   1  16       65.00       73.05      3.16 o 
  -5   1  16       48.48       52.17      2.49 o 
  -4   1  16        2.78        4.20      2.26 o 
  -3   1  16      564.94      546.52      6.74 o 
  -2   1  16        9.53       10.27      1.87 o 
  -1   1  16        5.33        3.83      2.06 o 
   0   1  16      164.63      151.27      2.79 o 
   1   1  16        0.09        0.89      1.86 o 
   2   1  16       41.67       33.06      2.01 o 
   3   1  16       25.56       22.15      1.72 o 
   4   1  16       94.56       97.83      2.49 o 
   5   1  16        4.68        4.42      1.91 o 
   6   1  16        0.05       -1.07      2.09 o 
  -7   2  16       12.57       12.81      2.01 o 
  -6   2  16        5.13        3.65      2.54 o 
  -5   2  16      157.60      160.70      5.07 o 
  -4   2  16       67.15       61.56      2.64 o 
  -3   2  16       14.21       13.18      2.09 o 
  -2   2  16      287.64      260.46      3.48 o 
  -1   2  16      145.91      149.92      2.87 o 
   0   2  16       15.48       14.76      2.09 o 
   1   2  16        2.10        2.12      1.95 o 
   2   2  16        0.79        0.70      1.46 o 
   3   2  16      186.45      200.72      4.65 o 
   4   2  16        1.53        3.79      1.87 o 
   5   2  16        0.00        0.43      1.02 o 
  -7   3  16       13.54       11.30      1.85 o 
  -6   3  16       57.74       66.34      2.00 o 
  -5   3  16        4.39        4.13      2.33 o 
  -4   3  16       60.13       52.97      2.58 o 
  -3   3  16        7.20        4.12      2.11 o 
  -2   3  16       75.01       75.98      2.40 o 
  -1   3  16       48.64       47.38      3.12 o 
   0   3  16       19.59       16.48      2.83 o 
   1   3  16        6.46        4.56      3.00 o 
   2   3  16        0.72        2.60      2.10 o 
   3   3  16       65.02       83.81      2.87 o 
   4   3  16      129.20      153.00      4.46 o 
   5   3  16       25.35       31.58      2.57 o 
  -6   4  16       17.69       15.49      1.85 o 
  -5   4  16        4.55        2.49      2.24 o 
  -4   4  16        1.65        2.68      2.99 o 
  -3   4  16      296.52      243.30      7.80 o 
  -2   4  16       25.25       17.05      3.16 o 
  -1   4  16        7.21        5.42      2.17 o 
   0   4  16        0.91        2.66      3.62 o 
   1   4  16       42.49       39.29      2.28 o 
   2   4  16      101.03      112.26      3.16 o 
   3   4  16        8.12        5.73      2.43 o 
   4   4  16        0.90        1.62      4.46 o 
   5   4  16        7.45        9.17      2.83 o 
  -6   5  16        2.48        1.62      2.03 o 
  -5   5  16        3.67        6.49      2.84 o 
  -4   5  16       79.38       68.99      4.87 o 
  -3   5  16       15.72       15.02      5.28 o 
  -2   5  16       44.59       48.76      2.88 o 
  -1   5  16       22.26       22.92      2.12 o 
   0   5  16       28.42       22.80      2.05 o 
   1   5  16        0.02        1.22      2.18 o 
   2   5  16        0.39       -0.81      1.62 o 
   3   5  16       47.76       55.02      5.68 o 
   4   5  16        2.31        5.68      3.25 o 
  -5   6  16        4.18        4.24      1.56 o 
  -4   6  16       63.94       65.36      7.91 o 
  -3   6  16       22.45       20.46      2.92 o 
  -2   6  16        1.54        0.18      0.53 o 
  -1   6  16        3.31        3.94      2.64 o 
   0   6  16       13.04       16.11      2.54 o 
   1   6  16       19.26       22.67      2.33 o 
   2   6  16        0.87        0.41     90.91 o 
   3   6  16        1.47        1.22      2.84 o 
  -4   7  16        6.82        7.41      1.45 o 
  -3   7  16        6.54        5.37      1.58 o 
  -2   7  16       56.15       52.80      2.65 o 
  -1   7  16       18.46       22.32      2.43 o 
   0   7  16        1.20        0.38      1.08 o 
   1   7  16        2.28        1.62      2.43 o 
   2   7  16       10.21        7.71      3.25 o 
  -7   1  17       21.59       24.38      2.01 o 
  -6   1  17        8.07        6.63      2.14 o 
  -5   1  17        0.00       -0.06      0.40 o 
  -4   1  17       24.65       24.72      2.26 o 
  -3   1  17      737.79      737.65      7.89 o 
  -2   1  17       30.63       28.49      2.09 o 
  -1   1  17      138.03      134.56      2.38 o 
   0   1  17       38.72       36.74      1.91 o 
   1   1  17        6.35        5.37      1.69 o 
   2   1  17        1.50        0.51      0.58 o 
   3   1  17       58.87       55.47      2.18 o 
   4   1  17        7.68        6.20      1.95 o 
   5   1  17        0.46        1.19      1.53 o 
  -7   2  17       13.48        9.33      2.84 o 
  -6   2  17        0.95        2.32      2.63 o 
  -5   2  17       13.85       15.33      2.11 o 
  -4   2  17       14.68       15.87      2.87 o 
  -3   2  17      320.28      299.10      6.56 o 
  -2   2  17        0.09        0.50      0.77 o 
  -1   2  17       11.88       10.96      2.44 o 
   0   2  17       25.65       21.50      2.03 o 
   1   2  17        4.29        3.08      1.84 o 
   2   2  17       27.58       31.59      1.85 o 
   3   2  17       24.59       25.59      1.85 o 
   4   2  17       19.02       21.23      2.55 o 
   5   2  17        0.97        1.16      1.95 o 
  -7   3  17       13.06       16.64      2.43 o 
  -6   3  17       17.04       18.06      2.01 o 
  -5   3  17       43.39       42.93      2.58 o 
  -4   3  17        8.32        8.06      2.24 o 
  -3   3  17       22.43       22.95      2.03 o 
  -2   3  17       73.06       63.41      2.26 o 
  -1   3  17      296.41      264.58      5.07 o 
   0   3  17        7.83        6.29      2.58 o 
   1   3  17        8.48       10.31      2.63 o 
   2   3  17       20.52       20.81      2.11 o 
   3   3  17        2.50        4.84      2.14 o 
   4   3  17      162.06      185.46      4.46 o 
   5   3  17        4.33        3.28      1.73 o 
  -6   4  17        5.48       10.15      1.85 o 
  -5   4  17       14.65        8.33      2.14 o 
  -4   4  17        0.64        0.81      1.31 o 
  -3   4  17        3.71        0.90      2.94 o 
  -2   4  17       13.28       10.36      2.49 o 
  -1   4  17       79.91       72.94      2.71 o 
   0   4  17       22.92       21.62      2.70 o 
   1   4  17        0.01       -1.08      2.00 o 
   2   4  17        8.70        9.39      2.14 o 
   4   4  17        1.51        2.46      1.91 o 
  -6   5  17        5.66        6.09      1.62 o 
  -5   5  17       27.72       28.07      1.85 o 
  -4   5  17       10.17        7.27      2.14 o 
  -3   5  17       32.10       29.63      2.63 o 
  -2   5  17       18.96       16.56      2.70 o 
  -1   5  17       19.48       23.70      2.83 o 
   0   5  17        4.85        5.60      2.29 o 
   1   5  17        4.20        3.25      2.58 o 
   2   5  17       16.46       15.42      2.84 o 
   3   5  17        0.01        0.14      0.61 o 
  -5   6  17        0.02       -0.81      2.84 o 
  -4   6  17        3.61        5.28      2.03 o 
  -3   6  17        2.11        2.53      2.40 o 
  -2   6  17       13.25       11.99      2.57 o 
  -1   6  17       21.03       29.81      2.50 o 
   0   6  17        4.62        4.35      1.95 o 
   1   6  17        0.92        0.81      1.65 o 
   2   6  17        0.12        2.84      3.65 o 
  -3   7  17        0.68        1.26      1.27 o 
  -2   7  17        3.59        6.49      2.03 o 
  -1   7  17       16.18       21.91      1.43 o 
   0   7  17       11.28       15.02      2.03 o 
  -7   0  18       53.02       57.63      3.25 o 
  -6   0  18       22.97       21.51      3.25 o 
  -5   0  18        9.83       13.39      3.25 o 
  -4   0  18        0.21       -0.41      1.62 o 
  -3   0  18        9.34        6.76      2.83 o 
  -2   0  18        8.52        8.18      2.56 o 
  -1   0  18       18.29       18.20      2.83 o 
   0   0  18        1.29        0.31      1.85 o 
   1   0  18        2.90        4.33      2.18 o 
   2   0  18       18.54       17.21      1.96 o 
   3   0  18        0.63        0.23      0.78 o 
   4   0  18        0.40        1.22      2.84 o 
   5   0  18        4.05        6.49      7.71 o 
  -7   1  18       41.34       51.34      2.01 o 
  -6   1  18        0.03        1.22      1.85 o 
  -5   1  18       86.01       96.51      3.29 o 
  -4   1  18        2.16        2.43      2.08 o 
  -3   1  18      485.15      513.17      6.60 o 
  -2   1  18      565.93      560.19      6.23 o 
  -1   1  18       73.82       76.00      2.30 o 
   0   1  18       49.79       47.74      1.95 o 
   1   1  18        6.21        5.22      1.90 o 
   2   1  18        0.08        0.44      1.25 o 
   3   1  18       13.81       14.86      1.79 o 
   4   1  18        0.20        2.16      2.82 o 
   5   1  18       21.50       26.89      2.28 o 
  -6   2  18       10.21        8.98      2.01 o 
  -5   2  18       17.25       20.67      1.94 o 
  -4   2  18        7.56        8.50      2.71 o 
  -3   2  18      160.58      147.47      3.67 o 
  -2   2  18       41.71       33.93      2.06 o 
  -1   2  18      108.95      114.73      3.16 o 
   0   2  18       90.63       93.23      2.43 o 
   1   2  18        0.00        0.04      0.40 o 
   2   2  18        9.91       10.98      1.78 o 
   3   2  18       15.18       17.02      1.76 o 
   4   2  18        5.80        8.52      2.43 o 
  -6   3  18       11.97       14.12      1.85 o 
  -5   3  18       23.40       20.30      2.30 o 
  -4   3  18       36.34       35.72      2.18 o 
  -3   3  18      116.40       97.31      2.79 o 
  -2   3  18       17.47       13.55      2.36 o 
  -1   3  18       58.10       45.90      2.56 o 
   0   3  18      165.84      161.60      4.09 o 
   1   3  18       10.18       10.46      1.98 o 
   2   3  18       22.40       21.06      1.88 o 
   3   3  18       22.97       21.51      1.95 o 
   4   3  18       84.04       89.69      3.25 o 
  -6   4  18        3.45        6.90      2.03 o 
  -5   4  18       11.99       14.61      2.84 o 
  -4   4  18       50.32       43.72      2.54 o 
  -3   4  18        4.61        2.42      3.00 o 
  -2   4  18       23.85       21.93      2.92 o 
  -1   4  18        9.21        9.04      2.40 o 
   0   4  18       78.65       84.53      3.41 o 
   1   4  18        2.01        2.70      2.50 o 
   2   4  18       73.93       79.83      2.43 o 
   3   4  18       12.73       11.77      2.84 o 
   4   4  18        1.16       -1.22     22.32 o 
  -5   5  18        6.78        8.52      2.43 o 
  -4   5  18       15.97       18.26      3.25 o 
  -3   5  18        0.44        2.03      3.65 o 
  -2   5  18        0.60        1.02      3.58 o 
  -1   5  18        0.00        0.35      3.00 o 
   0   5  18        0.40        0.05      0.40 o 
   1   5  18        1.53        2.43      2.43 o 
   2   5  18        0.96        3.63      2.30 o 
  -4   6  18        8.69       11.77      1.65 o 
  -3   6  18        3.97        4.41      2.64 o 
  -2   6  18        3.37        3.39      2.14 o 
  -1   6  18        0.34        0.81      7.30 o 
   1   6  18        4.86        4.46      1.95 o 
  -6   1  19        6.68        5.71      1.85 o 
  -5   1  19        0.01        0.59      1.56 o 
  -4   1  19        0.07        0.32      1.37 o 
  -3   1  19        4.48        5.06      2.33 o 
  -2   1  19      236.92      243.14      4.10 o 
  -1   1  19      155.88      158.82      4.57 o 
   0   1  19        0.00       -0.31      2.10 o 
   1   1  19        1.32        2.81      1.87 o 
   2   1  19        0.36        0.23      1.05 o 
   3   1  19        1.05        0.60      1.03 o 
   4   1  19        5.43        5.09      2.28 o 
  -6   2  19       39.07       45.05      3.25 o 
  -5   2  19        7.23       10.55      2.64 o 
  -4   2  19       26.75       25.51      2.43 o 
  -3   2  19       39.64       42.37      2.32 o 
  -2   2  19        5.29        6.28      2.71 o 
  -1   2  19      420.05      454.24      5.18 o 
   0   2  19       62.33       60.13      2.37 o 
   1   2  19        7.83        7.91      2.00 o 
   2   2  19        3.23        3.62      1.68 o 
   3   2  19        9.15        7.23      1.61 o 
   4   2  19        0.62        2.43      2.03 o 
  -5   3  19       40.83       34.19      2.14 o 
  -4   3  19        1.32        1.34      1.73 o 
  -3   3  19        3.90        6.63      2.54 o 
  -2   3  19      134.93      119.31      3.60 o 
  -1   3  19       30.58       29.41      2.70 o 
   0   3  19        3.03        1.35      1.81 o 
   1   3  19       13.70       12.38      1.83 o 
   2   3  19        0.15        0.30      0.79 o 
   3   3  19       30.96       29.05      1.85 o 
  -5   4  19        0.68       -0.81      2.03 o 
  -4   4  19        0.24        1.22      2.43 o 
  -3   4  19       12.08       12.31      2.33 o 
  -2   4  19        8.09        9.69      2.33 o 
   0   4  19        6.24        6.72      1.86 o 
   1   4  19       30.19       29.28      1.79 o 
   2   4  19        1.12        1.42      2.01 o 
  -4   5  19        5.44       10.96      2.84 o 
  -3   5  19        9.86       12.94      2.03 o 
  -2   5  19       20.45       23.13      2.84 o 
  -1   5  19        6.64        6.37      2.45 o 
   0   5  19       17.14       16.64      2.84 o 
   1   5  19        5.53        5.28      1.77 o 
   2   5  19        4.58        4.06      3.25 o 
  -3   6  19       11.09       12.99      2.03 o 
  -2   6  19      102.85      113.99      2.70 o 
  -1   6  19        0.53        1.62      2.03 o 
   0   6  19       29.93       32.47      2.03 o 
  -3   0  20       49.77       58.74      4.06 o 
  -2   0  20        4.67        5.68      4.06 o 
  -1   0  20       31.84       29.90      2.63 o 
   0   0  20       64.23       68.72      3.00 o 
   1   0  20       14.83       13.73      1.86 o 
   2   0  20       12.14       11.36      2.43 o 
   3   0  20        0.18        0.41      2.84 o 
  -6   1  20       74.57      108.36      3.25 o 
  -5   1  20        0.15        1.22      2.03 o 
  -4   1  20       20.89       21.43      2.43 o 
  -3   1  20        0.16        0.03      0.81 o 
  -2   1  20        0.85        2.22      3.58 o 
  -1   1  20       24.40       26.84      1.82 o 
   0   1  20        1.49        0.86      1.13 o 
   1   1  20        0.88        0.14      0.28 o 
   2   1  20       10.65       13.66      1.64 o 
   3   1  20        0.00        0.06      2.92 o 
  -5   2  20       42.89       49.92      2.84 o 
  -4   2  20        0.90        0.53      1.85 o 
  -3   2  20        9.61        9.72      2.43 o 
  -2   2  20       35.76       41.46      2.63 o 
  -1   2  20      288.55      308.91      5.07 o 
   0   2  20      159.94      154.05      4.67 o 
   1   2  20       85.81       86.47      2.58 o 
   2   2  20       42.44       48.05      1.79 o 
   3   2  20        6.03        4.87      2.84 o 
  -5   3  20       63.94      114.85      3.25 o 
  -4   3  20        0.11        1.22      2.84 o 
  -3   3  20       22.89       22.73      3.65 o 
  -2   3  20       52.42       43.83      2.63 o 
  -1   3  20      160.43      153.58      4.06 o 
   0   3  20        0.47        1.08      2.01 o 
   1   3  20       10.94       14.20      2.01 o 
   2   3  20        3.39        4.06      2.03 o 
   3   3  20        0.02        0.00      0.41 o 
  -4   4  20       12.09        8.52      2.43 o 
  -3   4  20       26.33       32.50      2.33 o 
  -2   4  20        1.83        0.54      0.80 o 
  -1   4  20        1.26        0.36      1.12 o 
   0   4  20       14.62       12.22      1.93 o 
   1   4  20       10.74       15.75      1.74 o 
   2   4  20       10.30       10.85      1.81 o 
  -3   5  20        0.66       -1.08      2.40 o 
  -2   5  20        1.94        2.86      2.21 o 
  -1   5  20       27.73       34.85      2.84 o 
   0   5  20        0.70        1.62      2.03 o 
  -5   1  21       59.33       75.08      3.25 o 
  -4   1  21        3.95        4.65      1.85 o 
  -3   1  21        1.24        0.81      2.43 o 
  -2   1  21       13.88       14.08      2.00 o 
  -1   1  21       21.28       20.34      2.06 o 
   0   1  21       21.99       23.21      2.40 o 
   1   1  21        0.70        0.00      2.00 o 
   2   1  21       10.90       13.50      1.47 o 
   3   1  21        0.01        0.00      0.81 o 
  -4   2  21       62.47       85.22      3.65 o 
  -3   2  21       19.46       19.07      3.65 o 
  -2   2  21       68.12       70.08      2.70 o 
  -1   2  21       18.75       12.78      2.09 o 
   0   2  21       24.36       27.86      1.93 o 
   1   2  21        3.61        3.55      1.40 o 
   2   2  21        7.18        6.85      1.56 o 
  -4   3  21       14.60       13.80      2.84 o 
  -3   3  21        7.35        9.00      1.95 o 
  -2   3  21        3.97        2.98      2.54 o 
  -1   3  21       25.46       23.94      2.33 o 
   0   3  21        3.20        3.90      1.65 o 
   1   3  21      105.40      125.83      2.20 o 
   2   3  21        1.56        0.81      1.27 o 
  -3   4  21        4.33        6.49      3.25 o 
  -2   4  21        0.17       -0.27      1.09 o 
  -1   4  21        7.86        8.97      2.09 o 
   0   4  21        9.10        8.84      1.85 o 
   1   4  21       39.96       42.21      2.03 o 
  -3   0  22        0.32        1.62      4.06 o 
  -2   0  22        0.00       -0.81      2.03 o 
  -1   0  22       13.22       14.00      2.09 o 
   0   0  22        5.58        5.78      1.85 o 
   1   0  22        0.00        0.81      1.62 o 
   2   0  22        2.78        1.62      2.03 o 
  -3   1  22       16.77       18.67      3.25 o 
  -2   1  22        4.19        4.06      4.46 o 
  -1   1  22        9.72        7.30      2.03 o 
   0   1  22        4.76        4.33      1.34 o 
   1   1  22       17.78       17.77      1.72 o 
   2   1  22        3.54        2.84      2.43 o 
  -2   2  22        5.98        3.52      2.18 o 
  -1   2  22        1.56        1.62      1.65 o 
   0   2  22      127.25      126.90      2.02 o 
   1   2  22       21.52       25.57      2.03 o 
  -3   3  22       18.58       21.91      2.84 o 
  -2   3  22       23.04       26.68      1.77 o 
  -1   3  22        4.84        5.92      1.43 o 
   0   3  22       34.84       39.99      1.61 o 
   1   3  22       25.28       32.47      2.03 o 
  -2   1  23       22.08       28.81      3.65 o 
  -1   1  23        0.35        0.23      0.74 o 
   0   1  23        1.75        1.17      1.41 o 
  -2   2  23        2.45        4.06      2.84 o 
  -1   2  23        7.55       11.53      1.95 o 
                                                 
